# Supplementary material for: Heterogeneity in Spore Aggregation and Germination Results in Different Sized, Cooperative Microcolonies in an Aspergillus niger Culture
Source: mBio. 2023 Jan 11;14(1):e00870-22. doi: 10.1128/mbio.00870-22 (PMC9973262; doi:10.1128/mbio.00870-22)
Supplement: TABLE S2 [file mbio.00870-22-s0002.xlsx]

## Sheet: Sheet1
Supplemental Table 2. Quantity (average and standard deviation) of proteins from free spore (F) and bead spore (B) cultures. Numbers following F and B indicate the time of pre-culturing. Pre-culturing and culturing always had a total time of 48 h.
		F6		B6		F8		B8		F10		B10		F12		B12		F14		B14		F16		B16
Proteins with signal sequence for secretion
Protein ID	Annotation	Average	STDEV	Average	STDEV	Average	STDEV	Average	STDEV	Average	STDEV	Average	STDEV	Average	STDEV	Average	STDEV	Average	STDEV	Average	STDEV	Average	STDEV	Average	STDEV
ATCC64974_100730	Glucanosyltransferase	1.38496e+07	4.85925e+06	856207	408252	14672900	7.15787e+06	9.65793e+06	4.85893e+06	1.07016e+07	3.15716e+06	1.57903e+07	3.37704e+06	16416000	8.67654e+06	2.40023e+07	1.08241e+07	8.37973e+06	8.01287e+06	3.55533e+07	2.76321e+07	10528900	7.38603e+06	1.2142e+07	6.50688e+06
ATCC64974_102280	Glycosyl hydrolase family 61	14326100	7.28639e+06	1.12043e+06	683789	7.94537e+07	5.12562e+07	36963000	1.09548e+07	3.18256e+07	2.50577e+07	50968000	1.58503e+07	1.57308e+07	6.88398e+06	3.61847e+07	4.58289e+06	5.60197e+06	1.40627e+06	94678000	7.85861e+07	13979200	8.78983e+06	2.23497e+07	1.1307e+06
ATCC64974_102680	Pro-kumamolisin, activation domain	3.47813e+07	7.97149e+06	4177699	4.59279e+06	7.02687e+07	4.91341e+07	1.95863e+07	1.68039e+07	5.13737e+07	1.18532e+07	1.29787e+08	2.03652e+07	9.07097e+07	2.78086e+07	7.75423e+07	1.67707e+07	4.98617e+07	3.37509e+07	86135000	7.1248e+07	97496000	5.4601e+07	276107	142008
ATCC64974_102810	Serine carboxypeptidase S28	1.86903e+08	1.69642e+07	2.29737e+07	2.75207e+07	2.87423e+08	2.37951e+08	1.13208e+08	3.31063e+07	168580000	6.15838e+07	5.65127e+08	2.22615e+08	3.48977e+08	1.18594e+08	5.47203e+08	1.10126e+08	272720000	2.16027e+08	5.41353e+08	3.28764e+08	336350000	1.09858e+08	2.12603e+08	2.48286e+07
ATCC64974_10330	Glycosyl hydrolases family 31	1.25255e+07	5.41806e+06	4403600	707408	1.35056e+07	6.86008e+06	1.32173e+07	2.93473e+06	10967000	939189	6.08333e+07	2.5655e+07	20404000	7.44619e+06	97451000	2.16148e+07	1.36358e+07	1.12137e+07	9.19617e+07	3.59799e+07	24159300	1.63517e+07	3.59453e+07	8.02684e+06
ATCC64974_103600	Glycosyl hydrolases family 17	4.12497e+06	2.26274e+06	1.62523e+07	6.73725e+06	4.13683e+06	1.99129e+06	56638000	3.13542e+07	8718100	5.65803e+06	3.25007e+08	9.06936e+07	12753700	9.29605e+06	3.32917e+08	1.01089e+08	0	0	345330000	1.6781e+08	2.22925e+06	2.15644e+06	2.17837e+08	6.7721e+07
ATCC64974_1040	Fungal specific transcription factor domain family protein	259370000	5.90329e+07	25807000	1.11177e+06	306710000	2.03141e+08	1.98476e+08	1.88906e+08	2.53287e+08	8.64203e+07	6.31063e+08	1.60055e+08	2.69717e+08	1.18686e+08	6.80737e+08	2.19512e+08	1.78217e+08	1.26573e+08	8.75277e+08	4.95408e+08	3.46103e+08	1.98433e+08	6.16387e+08	3.68057e+08
ATCC64974_104300	Histidine phosphatase superfamily (branch 1)	1.56595e+06	1.43381e+06	774107	447941	1.24159e+07	1.46017e+07	8.26027e+06	1.37835e+06	5.79907e+06	613230	13909300	8.71523e+06	8.97263e+06	4.14167e+06	10140000	1.64359e+06	0	0	9097800	7.91856e+06	8885100	8.13423e+06	8811200	1.30046e+06
ATCC64974_10480	Ser-Thr-rich glycosyl-phosphatidyl-inositol-anchored membrane family	5.20313e+07	4.40405e+07	8.13437e+07	2.37899e+07	146280000	4.342e+07	361780000	3.84833e+07	3.52413e+08	1.24179e+08	6.69597e+08	3.88601e+08	4.01013e+08	8.04077e+07	544570000	1.7003e+08	2.21627e+08	9.71059e+07	7.46337e+08	3.4394e+08	1.16018e+08	5.71269e+07	285310000	6.3451e+07
ATCC64974_104830	Glycosyl hydrolases family 43	1.31432e+07	1.08156e+07	8845100	3.11618e+06	5.16339e+07	5.21138e+07	3.21943e+07	6.99608e+06	3.26433e+07	8.35267e+06	6.30683e+07	2.16389e+07	5.34647e+07	2.05419e+07	73775000	2.24194e+07	1.62174e+07	1.3645e+07	9.31423e+07	6.86064e+07	4.41497e+07	3.54908e+07	6.07447e+07	8.72549e+06
ATCC64974_10500	Alpha amylase, catalytic domain	907384	840499	4214600	244824	4.08439e+07	4.79149e+07	3.36823e+07	7.95903e+06	2.64227e+07	9.65094e+06	38863000	7.81546e+06	30124000	1.03203e+07	3.20443e+07	1.05708e+07	0	0	7.52697e+07	6.97386e+07	20328100	2.58906e+07	4.37313e+07	3.31371e+06
ATCC64974_105530	Cellulase (glycosyl hydrolase family 5)	1582700	1.0358e+06	0	0	1.44502e+06	1.18115e+06	546180	398478	0	0	937323	33344.3	819193	611869	0	0	0	0	0	0	628543	450100	0	0
ATCC64974_106110	SMP-30/Gluconolactonase/LRE-like region	1.88513e+06	638776	146716	98652.6	2893530	2.61762e+06	2240810	2.06211e+06	262837	111823	1.27678e+07	4.66342e+06	0	0	20392000	4.96334e+06	0	0	2.40705e+07	1.69912e+07	210517	94881.7	1.53893e+07	2.46567e+06
ATCC64974_108530	Cellulase (glycosyl hydrolase family 5)	3.15768e+06	2.65009e+06	21078000	9.85835e+06	48723000	6.3685e+07	1.44996e+08	6.76466e+07	1.23922e+07	7.40415e+06	5.47207e+08	1.60999e+08	1.26402e+07	6.98022e+06	6.88813e+08	1.85124e+08	1.13914e+06	1.34536e+06	9.64133e+08	4.70938e+08	7778000	8.99561e+06	1043300000	3.27338e+08
ATCC64974_109010	Glycosyl hydrolase family 3 C-terminal domain	168716000	7.32206e+07	780590	351791	9.58172e+07	9.31567e+07	4.92617e+06	1.74979e+06	3.18983e+07	1.19469e+07	7.27497e+08	2.73234e+08	102559000	5.03523e+07	1.01773e+09	3.23885e+08	78352000	6.24697e+07	1144430000	5.15804e+08	133608000	9.9606e+07	8.52257e+08	1.87289e+08
ATCC64974_110770	Eukaryotic aspartyl protease	1.03029e+07	1.18811e+07	0	0	0	0	0	0	0	0	2.18958e+07	1.76383e+07	1525670	613609	3.16323e+07	4.06806e+06	6.32809e+06	7.24495e+06	2.88827e+07	2.0417e+07	1.00422e+07	8.6688e+06	1.00773e+07	2.20082e+06
ATCC64974_11090	Phosphatidylethanolamine-binding protein	1297520	558047	0	0	3.18678e+06	3.62472e+06	1995600	775055	0	0	3.23453e+06	1.03976e+06	0	0	5.37683e+06	1.96559e+06	0	0	3.85567e+06	1.62033e+06	1.89133e+06	1.34079e+06	2.85555e+06	2.24704e+06
ATCC64974_11220	Lipase (class 3)	3445900	380345	0	0	7.29673e+06	2.9886e+06	2.23313e+07	9.67116e+06	1.15345e+07	1.10767e+07	4.32223e+08	1.58902e+08	1.33706e+07	7.40056e+06	2.85343e+08	6.78757e+07	1.04563e+07	1.36053e+07	2.20623e+08	1.48715e+07	1.2948e+07	1.2059e+07	5.58613e+07	1.71157e+06
ATCC64974_11440	Asparaginase, N-terminal	2.29807e+06	641489	0	0	0	0	0	0	379893	175685	6.73973e+06	2.98695e+06	3.35333e+06	1.32425e+06	6.49077e+06	3.6908e+06	0	0	5.28873e+06	2.70101e+06	1375430	1.06662e+06	0	0
ATCC64974_11460	Phosphoesterase family	3.85253e+06	1.78124e+06	0	0	2.81473e+07	2.14177e+07	19231000	5.2501e+06	9805200	6.0984e+06	76041000	3.09818e+07	6542300	3.57083e+06	5.99063e+07	1.6318e+07	547480	468957	6.34433e+07	4.39175e+07	7.22467e+06	5.31279e+06	6.46927e+07	1.96632e+07
ATCC64974_11650	Lactonase, 7-bladed beta-propeller	6.34613e+07	4.62778e+07	6.14563e+07	8.66454e+06	329064000	3.05481e+08	2.71503e+08	3.38192e+07	1.67143e+08	2.75774e+07	1.53727e+08	2.6333e+07	266150000	6.29888e+07	1.68597e+08	4.19573e+07	92768000	6.67045e+07	2.70427e+08	1.93206e+08	3.94257e+08	2.5821e+08	1.79347e+08	1.25676e+07
ATCC64974_12500	Multicopper oxidase	87936.7	32490.2	438383	62399.6	0	0	6.88863e+06	3.43529e+06	0	0	9.46127e+07	4.9844e+07	233371	164851	1.81783e+08	2.6336e+07	0	0	185310000	1.22796e+08	0	0	1.66517e+08	1.66258e+07
ATCC64974_13310	Glycosyl hydrolase family 47	1.26995e+07	4.48107e+06	2.00337e+07	6.7446e+06	8.52973e+07	8.97925e+07	1.92913e+08	8.34661e+07	33221000	2.03905e+07	7.64803e+08	1.80361e+08	31527000	1.55242e+07	7.88063e+08	2.29847e+08	5.94603e+06	3.78721e+06	9.53897e+08	6.17841e+08	16889900	1.33698e+07	776760000	2.18648e+08
ATCC64974_13390	Pectate lyase superfamily protein	22241000	5.54401e+06	2.23303e+07	4.02947e+06	3.15927e+07	1.97483e+07	68394000	2.03802e+07	1.82767e+07	3.31531e+06	5.28843e+08	1.53078e+08	3.07587e+07	5.44465e+06	4.74107e+08	1.23713e+08	6.38857e+06	2.13878e+06	394390000	9.4122e+07	9.64297e+06	5.77841e+06	3.45457e+08	7.98436e+07
ATCC64974_13640	Glycosyl hydrolases family 35	4.83033e+07	1.74743e+07	3.48027e+06	1.41128e+06	4.85357e+07	3.20792e+07	2.36133e+07	7.13803e+06	1.83083e+07	5.48462e+06	1.29498e+08	4.39874e+07	34750000	1.39938e+07	1.21217e+08	1.94709e+07	14848000	1.45243e+07	1.04199e+08	5.40806e+07	32434000	2.18832e+07	2.63733e+07	1.35987e+06
ATCC64974_14090	Glycosyl hydrolase family 7	447353	121019	0	0	0	0	1.77504e+06	2.21397e+06	0	0	6.60143e+07	2.69047e+07	0	0	3.27153e+07	1.5375e+07	0	0	2.00197e+07	7.21707e+06	318327	161753	4.28173e+06	2.28588e+06
ATCC64974_14620	Glycosyl hydrolases family 16	146170000	1.36478e+07	1.93587e+07	2.9243e+06	2.84253e+08	1.56182e+08	194410000	6.36237e+07	2.58857e+08	7.4366e+07	1.05664e+09	3.83115e+08	3.26523e+08	1.43604e+08	1.12284e+09	1.79497e+08	202578000	1.5156e+08	1.52963e+09	1.05885e+09	2.52092e+08	1.72721e+08	618290000	1.47741e+08
ATCC64974_14700	Glycosyl hydrolases family 31	150255	76693	253633	62864.7	0	0	174125	149084	0	0	62588800	4.60702e+07	0	0	1.21653e+08	3.62038e+07	0	0	1.15911e+08	4.0164e+07	0	0	7.41727e+07	1.57691e+07
ATCC64974_15010	Ribonuclease T2 family	1.67877e+07	2.20188e+07	0	0	5.11094e+06	5.54869e+06	0	0	5.68817e+06	1.19006e+06	189196000	1.47824e+08	2.77873e+07	1.52847e+07	242300000	8.30092e+07	6.13754e+07	7.64713e+07	421280000	3.31736e+08	69030000	4.63125e+07	1.50247e+08	2.35312e+07
ATCC64974_15350	Glycosyl hydrolase family 3 C-terminal domain	8.62383e+08	3.71764e+08	1.00658e+07	1.0746e+07	4.76045e+08	4.57797e+08	13678800	3.81676e+06	189449000	1.15495e+08	1.15511e+09	7.77079e+08	8.44583e+08	3.62558e+08	1.61413e+09	4.39896e+08	4.65153e+08	3.77443e+08	1.62063e+09	7.18204e+08	8.53197e+08	5.80834e+08	1068710000	1.76838e+08
ATCC64974_15920	Common central domain of tyrosinase	8604600	6.08523e+06	2.48733e+06	559942	3.28597e+07	2.19297e+07	6.04247e+07	6.53096e+06	39899000	1.48357e+07	69685000	2.04748e+07	54389000	2.13273e+07	4.21337e+07	3.91842e+06	42243000	3.15297e+07	3.99107e+07	6.94929e+06	6.39107e+07	5.64986e+07	37258000	8.29929e+06
ATCC64974_1620	Alpha galactosidase A	4436300	1.42042e+06	329153	53026.2	9.75603e+06	2.89581e+06	6.03987e+06	848717	1.32621e+07	6.75938e+06	1.95697e+07	4.55134e+06	11752900	4.0284e+06	21359000	2.96281e+06	4174700	2.13771e+06	2.22547e+07	1.29526e+07	9.43623e+06	5.14826e+06	9.01463e+06	1.94892e+06
ATCC64974_1640	Uncharacterized protein	661940000	3.03654e+08	1.94539e+07	1.62676e+07	3.07797e+09	1.43839e+09	4.98283e+08	2.67272e+08	6.49323e+09	1.55056e+09	430110000	1.76522e+08	5.05237e+09	1.65214e+09	760200000	2.59199e+08	1.80745e+09	8.7966e+08	1601470000	8.67136e+08	3327700000	3.07088e+09	9.40927e+08	3.8481e+08
ATCC64974_18310	methyltransferase activity	3.78637e+08	1.4475e+08	1.35607e+07	2.4007e+06	6.10007e+08	3.15529e+08	1.03537e+08	4.05855e+07	3.36127e+08	2.18336e+08	62712000	4.31503e+07	3.97437e+08	1.47937e+08	116890000	4.41564e+06	88932000	5.87109e+07	1.26567e+08	2.59654e+07	329710000	2.38337e+08	1.81857e+08	6.70679e+07
ATCC64974_1880	Hydrophobic surface binding protein A	2.50587e+07	1.96587e+07	0	0	2.49232e+08	2.81992e+08	388130000	8.54405e+07	1.06068e+08	1.30167e+08	534870000	1.0528e+08	8.23454e+06	1.133e+07	2.93457e+08	8.80117e+07	0	0	375630000	1.98088e+08	43594000	4.25088e+07	195040000	7.29519e+07
ATCC64974_20910	Ras-like protein	969400	728513	0	0	0	0	0	0	0	0	0	0	0	0	0	0	0	0	0	0	0	0	0	0
ATCC64974_21640	Ras-like protein	998020	567464	339864	230710	3.35622e+06	2.32811e+06	1.11406e+06	1.51904e+06	1112300	95239	1.96187e+07	7.52442e+06	1190280	812610	3.19047e+07	1.01126e+07	807693	302983	2.28693e+07	1.24452e+07	1.29565e+06	759968	5.71793e+06	1.96392e+06
ATCC64974_21680	Pro-kumamolisin, activation domain	1.77253e+07	5.57612e+06	359577	135051	2.88023e+07	1.92593e+07	1.83377e+07	8.11371e+06	1.94727e+07	3.15356e+06	2.26587e+07	1.08636e+07	3.08877e+07	1.14921e+07	2.38727e+07	1.21977e+07	2.38923e+07	1.99208e+07	20251000	9.97044e+06	4.20603e+07	3.87086e+07	4.87537e+06	1.79569e+06
ATCC64974_21760	Fungal specific transcription factor domain family protein	1.02514e+07	2.07539e+06	0	0	0	0	0	0	0	0	1.09581e+08	1.09483e+08	0	0	3.39613e+07	1.65044e+07	0	0	5.80937e+07	4.57144e+06	0	0	82426000	8.35729e+06
ATCC64974_2180	Pro-kumamolisin, activation domain	3.90543e+08	7.12927e+07	96681000	8.76083e+06	8.70397e+08	5.73406e+08	4.46473e+08	5.32662e+07	398500000	3.13931e+07	287100000	7.32741e+07	6.42437e+08	2.06959e+08	252480000	5.55295e+07	2.81727e+08	1.59481e+08	437120000	3.11058e+08	5.80323e+08	1.90652e+08	5.30217e+08	6.30989e+07
ATCC64974_21830	Glycosyl hydrolase family 65, N-terminal domain	22339000	7.3318e+06	3695900	770335	3.65913e+07	3.59433e+07	1.69677e+07	3.87309e+06	1.89947e+07	262504	1.42767e+07	2.57189e+06	27024000	7.85485e+06	11841100	2.10961e+06	6.56463e+06	3.274e+06	1.75969e+07	1.29084e+07	27032000	2.33126e+07	1.50827e+07	1.76234e+06
ATCC64974_21930	FAD binding domain	176590	13224.5	0	0	328879	227109	1.20936e+06	650757	1.35412e+06	1.45511e+06	1.91213e+06	809750	2.55047e+06	1.90143e+06	0	0	2.56167e+06	3.41405e+06	1.29915e+06	1.33056e+06	1372470	1.24828e+06	0	0
ATCC64974_22790	Glycosyl hydrolases family 11	584680000	1.82863e+08	247800000	1.10973e+07	1.08074e+09	6.52951e+08	6.12617e+08	3.25677e+07	8.21783e+08	1.2984e+08	897320000	2.97308e+08	1.24379e+09	3.68663e+08	1430500000	2.15483e+08	5.89703e+08	3.14826e+08	1549300000	5.53841e+08	1311180000	7.13428e+08	2081500000	3.01957e+08
ATCC64974_23000	Peptidase A4 family	6.87353e+06	6.11716e+06	0	0	1.82509e+07	2.91786e+07	6.91817e+06	5.05025e+06	31731000	1.01371e+07	4.43714e+08	3.46569e+08	0	0	1.56153e+08	5.87653e+07	6.22057e+06	1.74953e+06	116897000	4.58658e+07	7.20613e+06	5.06716e+06	6.08353e+06	2.92044e+06
ATCC64974_2310	Necrosis inducing protein (NPP1)	2.50593e+07	8.29557e+06	0	0	1.85584e+07	1.22499e+07	1.82707e+07	5.98814e+06	6946000	3.19591e+06	29413000	7.28264e+06	2.50247e+07	1.20518e+07	2.26453e+07	4.73624e+06	1.85325e+07	2.14689e+07	32917000	2.20945e+07	23536600	1.62071e+07	1.61717e+07	712344
ATCC64974_23190	Alpha-L-arabinofuranosidase C-terminal domain	3.21524e+07	3.15964e+07	0	0	7271584	1.23451e+07	0	0	0	0	2.96693e+08	8.51761e+07	12679500	1.00628e+07	5.04703e+08	1.1968e+08	49296200	5.20023e+07	3.16603e+08	1.53501e+08	6.92513e+07	5.73424e+07	1.29013e+08	2.13363e+07
ATCC64974_2380	Glycosyl hydrolase family 12	9.90787e+08	4.38919e+08	4.72587e+08	2.10533e+08	1388780000	7.44123e+08	897420000	9.61134e+07	890460000	3.69014e+06	2789800000	8.74314e+08	1.21504e+09	4.97464e+08	3512000000	8.36003e+08	5.52593e+08	3.8101e+08	3.09493e+09	1.01939e+09	919770000	5.85561e+08	2.78023e+09	8.24768e+08
ATCC64974_23830	Uncharacterized protein	4.88143e+07	1.69083e+07	2.90157e+07	8.58208e+06	8.12857e+07	5.2303e+07	1.35897e+08	2.99803e+07	6.20619e+07	5.07361e+07	2.46753e+08	1.18052e+08	6.25433e+07	2.34041e+07	2.45533e+08	7.50659e+07	3.32537e+07	2.34828e+07	377280000	1.41738e+08	6.03423e+07	6.12131e+07	131310000	5.58125e+07
ATCC64974_24790	Fungal specific transcription factor domain family protein	1.05968e+08	6.17951e+07	13940200	7.37539e+06	5.51303e+08	4.07378e+08	65658000	2.00686e+07	212000000	5.92236e+07	5.15977e+08	2.19151e+08	347261000	2.447e+08	7.65003e+08	3.21765e+08	113642000	9.92777e+07	1618780000	1.65046e+09	5.68317e+08	4.1729e+08	772270000	6.27602e+08
ATCC64974_24940	Calcineurin-like phosphoesterase	268193	95549.6	0	0	495157	345727	0	0	310343	106336	3.74193e+06	1.42788e+06	431737	185019	4.43267e+06	1.107e+06	334147	116470	3.46043e+06	2.32074e+06	250423	122283	899170	347592
ATCC64974_25040	Carboxylesterase family	6289400	1.93831e+06	308065	197586	6.99373e+06	5.22248e+06	3.43777e+06	535678	3.67493e+06	503587	1.43293e+07	7.14966e+06	8056100	3.43068e+06	14574000	2.17286e+06	4011600	4.14632e+06	10311600	4.82334e+06	8.52457e+06	5.73576e+06	2.95637e+06	1.85688e+06
ATCC64974_25510	Flavin containing amine oxidoreductase	1027930	386223	0	0	0	0	0	0	0	0	0	0	1.08615e+06	990293	0	0	0	0	0	0	795287	497777	0	0
ATCC64974_2610	Uncharacterized protein	1.20096e+07	5.17981e+06	9766600	3.04453e+06	1.01387e+09	1.27883e+09	6.70557e+08	5.68719e+08	34922800	5.08929e+07	9.70893e+08	4.11775e+08	24741100	1.71485e+07	4.07023e+09	3.41314e+09	6.03613e+06	715065	12888200000	8.54387e+09	3.60437e+07	4.50651e+07	11775600000	2.92873e+09
ATCC64974_26110	Lipase (class 3)	695613	575185	0	0	1007410	619310	8445400	7.67485e+06	0	0	7.38653e+06	3.53214e+06	194686	164440	9.77023e+06	6.49353e+06	0	0	2.52916e+07	2.52869e+07	0	0	5209900	1.74809e+06
ATCC64974_26800	Alpha amylase, catalytic domain	617093	487513	274177	32438	466223	346055	624320	83507.9	187827	189970	1493400	435669	932543	772018	2608700	453151	406713	273780	3.28617e+06	2.34271e+06	1.38856e+06	1.27033e+06	1.12632e+06	430247
ATCC64974_26810	Ser-Thr-rich glycosyl-phosphatidyl-inositol-anchored membrane family	4.76157e+06	2.13693e+06	58134000	5.59925e+06	8633900	4.01923e+06	3.67613e+07	5.36491e+06	2.70347e+07	5.51235e+06	1.91807e+08	4.68712e+07	3.65227e+07	1.03037e+07	1.58927e+08	3.19478e+07	1.79603e+07	5.70062e+06	1.29053e+08	3.84997e+07	7.58587e+06	4.99808e+06	3.66293e+07	3.4552e+06
ATCC64974_26870	Peptidase A4 family	1.21414e+08	3.45096e+07	0	0	0	0	0	0	0	0	57827930	6.32442e+07	0	0	0	0	2.69157e+07	1.07801e+07	0	0	0	0	0	0
ATCC64974_26950	Major Facilitator Superfamily protein	153166000	2.37148e+08	0	0	3.57687e+07	1.77829e+07	5.36088e+08	4.79249e+08	4.52482e+08	3.81211e+08	0	0	5.10066e+08	8.34806e+08	3.50666e+08	6.0261e+08	2.51866e+08	3.60952e+08	0	0	582202000	5.69321e+08	0	0
ATCC64974_26980	Sulfatase family protein	1.65243e+07	3.54132e+06	4459800	2.93934e+06	22752000	1.19803e+07	14842600	9.65585e+06	1.96497e+07	2.06002e+06	1.27685e+07	6.51776e+06	3.63447e+07	1.06806e+07	1.65096e+07	6.23647e+06	1.05337e+07	4.49308e+06	10436800	2.67978e+06	3.22323e+07	2.58518e+07	9.93557e+06	4.72494e+06
ATCC64974_27940	Eukaryotic aspartyl protease	6537800	2.92772e+06	633770	775894	1.77503e+07	5.7528e+06	1.15326e+07	2.08207e+06	1.62973e+07	3.50497e+06	1.2077e+07	2.72876e+06	16564000	6.95814e+06	12672000	2.16109e+06	4.58263e+06	3.09223e+06	32618000	2.22334e+07	1.55864e+07	1.05818e+07	12589500	3.53103e+06
ATCC64974_30820	Uncharacterized protein	1140570	955388	1.38162e+07	8.64029e+06	0	0	1.74903e+07	2.51943e+06	1.78485e+06	1.79665e+06	8.41467e+07	2.89212e+07	5.63813e+06	4.45591e+06	121823000	2.59313e+07	0	0	9.86133e+07	3.30166e+06	0	0	100221000	2.13854e+06
ATCC64974_30860	Alpha-L-arabinofuranosidase B, catalytic	3.08103e+08	8.93381e+07	2713728	3.14007e+06	1.63579e+08	1.61362e+08	1.3246e+07	5.95469e+06	59695000	4.28215e+07	5.24407e+08	1.2413e+08	195930000	5.4577e+07	5.01903e+08	7.1411e+07	1.63113e+08	7.95415e+07	3.52857e+08	1.51944e+08	347270000	2.24168e+08	1.47973e+08	3.08246e+07
ATCC64974_36000	ribonuclease	123914000	5.56454e+07	0	0	59401700	5.76937e+07	0	0	30581000	8.32534e+06	5.61263e+07	2.43533e+07	1.38517e+08	5.02048e+07	75689000	7.78957e+06	5.75853e+07	3.66106e+07	1.00794e+08	3.68729e+07	136075000	6.76941e+07	1.63728e+07	1.15575e+07
ATCC64974_3630	Glycosyl hydrolases family 28	2.60102e+06	1.40564e+06	116962	53953.6	5.39437e+06	2.18021e+06	2253100	934812	4.37083e+06	354848	2.94487e+06	1.51914e+06	6.34417e+06	1.93273e+06	2.90963e+06	744254	1.25922e+06	592510	4.97517e+06	4.19572e+06	3031400	3.31568e+06	1453700	217970
ATCC64974_36520	Serine carboxypeptidase S28	8.61003e+06	3.3687e+06	413575	295870	20227200	1.51162e+07	9.37163e+06	1.88731e+06	1.22386e+07	4.4336e+06	2.19017e+07	8.84109e+06	1.85333e+07	8.14568e+06	18536000	2.04227e+06	6761500	6.03331e+06	2.30847e+07	1.97746e+07	1.68313e+07	1.17054e+07	1.09503e+07	5.02286e+06
ATCC64974_37230	Esterase PHB depolymerase	1.98627e+07	7.1729e+06	3.84933e+06	2.86288e+06	84834000	3.37074e+07	1.94807e+07	1.36539e+06	4.71967e+07	1.42891e+07	3.39693e+07	3.34231e+07	47487000	2.43154e+07	5.22287e+07	9.56128e+06	2.27267e+07	1.48897e+07	3.97797e+07	1.59703e+07	100987000	5.14826e+07	2.50988e+07	1.75205e+07
ATCC64974_3740	Pectate lyase	2.42027e+06	1.47876e+06	0	0	0	0	0	0	0	0	0	0	0	0	0	0	0	0	0	0	0	0	0	0
ATCC64974_3930	Eukaryotic aspartyl protease	3.71547e+09	4.55193e+08	5.88797e+07	6.9784e+07	4.31693e+09	3.16515e+09	7.45059e+08	7.77451e+08	2706200000	8.79437e+08	5818800000	8.97459e+08	5.19683e+09	1.63687e+09	3.92763e+09	4.58673e+08	3.04683e+09	2.04594e+09	3782600000	2.27126e+09	5537900000	2.07958e+09	5.02783e+08	1.55194e+08
ATCC64974_40530	Histidine phosphatase superfamily (branch 2)	7.41323e+07	2.77762e+07	3.32208e+06	5.03506e+06	42171200	3.80807e+07	3341000	2.88341e+06	10109100	3.34345e+06	4.98933e+07	2.62744e+07	3.07863e+07	1.16821e+07	7.35713e+07	4.36069e+06	14774300	8.87144e+06	5.31643e+07	3.01676e+07	39503000	2.92643e+07	29998000	9.92444e+06
ATCC64974_42370	Aldo/keto reductase family protein	593584	458911	0	0	1260900	174960	488477	164327	1.03704e+06	646317	0	0	1.19064e+06	758783	0	0	228590	74260.1	0	0	360997	360828	0	0
ATCC64974_42430	Amidase	2.64434e+06	1.94225e+06	1.44717e+06	738188	7143200	4.95102e+06	3633700	2.65898e+06	2987300	484708	5838400	1.92081e+06	7.72313e+06	3.84083e+06	9.29863e+06	3.32087e+06	0	0	1.28029e+07	1.1762e+07	4.03527e+06	2.78069e+06	3.92623e+06	1.07673e+06
ATCC64974_42830	FAD binding domain	1.42822e+06	557800	0	0	2813200	1.22562e+06	1.03969e+06	583060	1.68059e+06	1.17475e+06	450783	213965	3.13177e+06	1.45351e+06	675653	117510	307634	260205	0	0	1.0191e+06	330283	0	0
ATCC64974_43380	Secretory lipase	881763	507685	0	0	0	0	1.39306e+06	395761	0	0	5346500	4.80541e+06	0	0	3.34517e+06	408432	0	0	1.95356e+06	958279	1.10482e+06	721536	0	0
ATCC64974_43950	Glycosyl hydrolases family 16	1.50652e+06	620218	0	0	674050	236278	0	0	0	0	0	0	0	0	0	0	0	0	0	0	0	0	0	0
ATCC64974_44090	Antifungal protein	5.46617e+08	2.18866e+08	20310000	9.08251e+06	5640660000	7.614e+09	1.36911e+08	7.0338e+07	1.27266e+08	1.27346e+08	1.05025e+09	6.24485e+08	197080000	1.34092e+08	4.45393e+09	1.42686e+09	115397000	1.17454e+08	10270400000	7.84876e+09	5.11847e+08	5.44171e+08	8.03023e+08	1.50179e+08
ATCC64974_45110	Beta-glucosidase (SUN family)	2.97183e+06	62442.7	2.99137e+07	1.4827e+07	25389100	2.32757e+07	4.37273e+07	2.00661e+07	4.70977e+07	2.28884e+07	7.77493e+06	2.80707e+06	7.11827e+07	2.91975e+07	4873800	1.46152e+06	19066000	1.30557e+07	9.64037e+06	8.2616e+06	3.82233e+07	3.85541e+07	2.46203e+06	900505
ATCC64974_4680	Glycosyl hydrolase family 67 middle domain	1.19023e+07	6.92215e+06	4.49593e+06	2.0947e+06	3.48203e+07	2.78956e+07	17698000	6.20575e+06	14876000	4.35214e+06	55650000	2.12035e+07	2.24573e+07	1.07183e+07	61663000	1.87297e+07	7.84053e+06	4.33812e+06	6.00007e+07	3.69775e+07	1.91774e+07	1.62231e+07	29988000	6.10268e+06
ATCC64974_48560	Glycosyl hydrolases family 16	8.32527e+07	3.5316e+07	2586800	622027	8.97617e+07	5.22826e+07	4.22927e+07	7.82179e+06	4.16137e+07	9.60654e+06	2.16367e+07	1.94429e+06	66098000	2.50534e+07	18150000	4.02126e+06	1.72425e+07	1.64034e+07	4.34303e+07	3.83909e+07	119485000	7.13704e+07	2.03637e+07	2.31205e+06
ATCC64974_48920	Serine carboxypeptidase	3.06947e+06	1.90971e+06	0	0	0	0	0	0	0	0	2.01983e+06	951457	696133	571425	0	0	0	0	0	0	730510	660122	0	0
ATCC64974_49190	WD domain, G-beta repeat family protein	5733400	2.14955e+06	1575370	1.76468e+06	3.71445e+07	4.22657e+07	3.94207e+07	8.10079e+06	7.83387e+07	2.13666e+07	2.15963e+07	5.90706e+06	156940000	3.56597e+07	1.73155e+07	6.59357e+06	46607000	4.41064e+07	2.57407e+07	1.50287e+07	6.82333e+07	5.39472e+07	6.33013e+06	3.88268e+06
ATCC64974_51360	Carboxylesterase family	4392400	2.4614e+06	1.18183e+06	889373	5.68217e+06	4.28826e+06	5.08357e+06	566384	2.60223e+06	1.28164e+06	1.06035e+07	4.3528e+06	7.56483e+06	4.98108e+06	4.68993e+06	1.05126e+06	3.79747e+06	4.86163e+06	8.67017e+06	8.5755e+06	5063200	2.48948e+06	0	0
ATCC64974_51760	Domain of unknown function (DUF5127)	2.56389e+06	1.65385e+06	0	0	3.76057e+06	2.83501e+06	1.10333e+06	660036	469346	602558	1.21832e+08	4.20449e+07	4159430	3.14714e+06	1.44374e+08	4.53275e+07	5.28547e+06	5.11404e+06	1.54163e+08	9.28712e+07	10009300	5.7446e+06	170930000	2.18157e+07
ATCC64974_51840	Putative integral membrane protein	1.67044e+07	6.23199e+06	8157100	1.09444e+06	3.14177e+07	1.48897e+07	3.17183e+07	1.08344e+07	2.86463e+07	9.86641e+06	4.15793e+07	1.25226e+07	32905000	2.31297e+07	47894000	2.57425e+07	1.54731e+07	1.48245e+07	124312000	8.3532e+07	2.63823e+07	1.52965e+07	7.92233e+07	5.8173e+07
ATCC64974_52290	Lysophospholipase catalytic domain	5737900	745350	312163	128921	9.74137e+06	1.04581e+07	4.90503e+06	1.55861e+06	2.64547e+06	1.02288e+06	1.92047e+07	7.69969e+06	5.03807e+06	1.20623e+06	2.90067e+07	6.29401e+06	2496990	2.45697e+06	4.08713e+07	1.31192e+07	4.57207e+06	2.47464e+06	18603000	5.52743e+06
ATCC64974_53450	Uncharacterized protein	1.31073e+07	2.54996e+06	0	0	2.14777e+07	9.15035e+06	2.01033e+07	8.80802e+06	2.18877e+07	1.04244e+07	2.03703e+07	2.09471e+07	3.14923e+07	1.10431e+07	7306100	1.52632e+06	1.01381e+07	1.21624e+07	9.61057e+06	1.00621e+07	30033400	2.67814e+07	1.82709e+06	1.39546e+06
ATCC64974_53780	Alpha galactosidase A	5.05863e+07	1.4464e+07	1.62833e+07	1.76661e+06	1.07354e+08	6.8207e+07	83706000	9.25869e+06	73821000	5.93245e+06	165430000	2.56237e+07	7.66783e+07	2.50912e+07	1.72473e+08	3.0974e+07	3.54703e+07	1.56426e+07	178720000	6.95727e+07	80440000	6.77174e+07	115690000	1.45195e+07
ATCC64974_54210	Glycosyl hydrolases family 43	86495000	2.50796e+07	7.95273e+07	2.35322e+07	5.28503e+08	4.96523e+08	1748700000	9.10075e+08	1.08336e+08	3.91511e+07	5350900000	5.541e+08	125055000	7.71437e+07	6.11683e+09	1.26849e+09	29622000	1.81977e+07	8.26703e+09	5.40809e+09	5.50983e+07	2.20887e+07	4826000000	9.80501e+08
ATCC64974_55160	Aldose 1-epimerase	7.84247e+06	2.85723e+06	0	0	8.41403e+06	6.66939e+06	1638860	1.02934e+06	3.34102e+06	2.35037e+06	89220900	7.52135e+07	7.18153e+06	5.20076e+06	160430000	2.52373e+07	3.71943e+06	2.26844e+06	1.57767e+08	9.78771e+07	8262300	4.279e+06	8.34147e+07	1.00471e+07
ATCC64974_58540	Glycosyl hydrolases family 28	2.40957e+08	5.40499e+07	44018000	1.56905e+07	392740000	2.76619e+08	2.80737e+08	5.02435e+07	3.03613e+08	1.42892e+07	1.75967e+07	2.06608e+06	3.03343e+08	1.06439e+08	8.70283e+06	2.05241e+06	1.33387e+08	6.50275e+07	12075500	1.36147e+07	1.79986e+08	1.31984e+08	369817	222326
ATCC64974_58680	Serine carboxypeptidase	1.01251e+07	5.75735e+06	0	0	1825920	2.65864e+06	0	0	0	0	2.95937e+07	1.86136e+07	818483	862729	3.07023e+07	2.87605e+06	6.55965e+06	7.56521e+06	2.75583e+07	1.01001e+07	1.33872e+07	8.44986e+06	2.15407e+07	3.14773e+06
ATCC64974_58860	Pectate lyase	193911	129104	0	0	0	0	0	0	256630	383620	0	0	709297	466730	0	0	0	0	0	0	0	0	0	0
ATCC64974_59170	Amidase	1.11062e+06	908283	0	0	2972800	2.20532e+06	508613	352721	745943	503476	1.78316e+06	1.67866e+06	2.17164e+06	1.55611e+06	2899300	574225	765822	876115	2.81863e+06	2.88519e+06	6.35617e+06	4.29489e+06	1.32617e+06	498884
ATCC64974_59390	FAD binding domain	3750800	1.13824e+06	0	0	2.97786e+06	3.58457e+06	1.39062e+06	683785	0	0	0	0	0	0	0	0	0	0	0	0	1.69323e+06	1.69919e+06	0	0
ATCC64974_59580	FAD binding domain	1.99567e+06	342591	0	0	0	0	0	0	0	0	2496900	1.16928e+06	746543	62512.3	2090170	1.3668e+06	0	0	1.49318e+06	643033	1.47073e+06	612496	1.38531e+06	503841
ATCC64974_60220	Cerato-platanin	140770000	2.31073e+07	5.65737e+07	3.22421e+07	468340000	2.98557e+08	1.699e+08	8.99408e+07	4.12733e+08	1.31285e+08	3.22073e+08	1.23161e+08	4.79173e+08	2.48608e+08	5.27977e+08	2.09786e+08	7.46967e+07	1.82004e+06	7.08203e+08	6.33842e+08	664800000	5.80347e+08	1025570000	3.36019e+08
ATCC64974_6040	Lipase (class 3)	3.01777e+08	1.4766e+08	1.60073e+08	3.87122e+07	8.42647e+08	5.69793e+08	520740000	9.05552e+07	602650000	4.89715e+07	1.67473e+08	8.30472e+07	849930000	3.41839e+08	146407000	6.37278e+07	111621000	1.24346e+07	791590000	2.05095e+08	605620000	5.76771e+08	1.67057e+09	8.66658e+07
ATCC64974_62180	Uncharacterized protein	4.67737e+06	2.60057e+06	0	0	1.07363e+07	8.6593e+06	0	0	0	0	0	0	1320630	1.3806e+06	0	0	0	0	0	0	5.93697e+06	4.84292e+06	0	0
ATCC64974_63250	Histidine kinase-, DNA gyrase B-, and HSP90-like ATPase family protein	36240000	2.0395e+07	11435900	8.62317e+06	3.25703e+07	1.86939e+07	9.48653e+07	1.12496e+08	18290700	1.07787e+07	33428000	8.16772e+06	5.51407e+07	2.81299e+07	34980000	7.7537e+06	1.92637e+07	2.45471e+07	1.23881e+08	1.10094e+08	0	0	14058800	6.30588e+06
ATCC64974_63430	Glucanosyltransferase	3.46297e+08	1.94808e+08	136470000	2.00371e+07	6.74647e+08	5.14251e+08	487580000	2.49897e+07	5.29463e+08	5.9267e+07	306850000	8.43069e+07	668410000	1.98192e+08	4.99493e+08	1.25915e+08	2.83657e+08	8.09029e+07	1.18816e+09	6.86817e+08	659500000	2.85302e+08	1.08614e+09	2.77663e+08
ATCC64974_63750	GDSL-like Lipase/Acylhydrolase family	3.96753e+06	1.54702e+06	1.84293e+06	662372	1.85616e+07	2.00457e+07	1.07899e+07	4.55846e+06	1.18434e+07	3.57944e+06	4.15447e+07	1.58863e+07	1.88203e+07	8.80237e+06	5.84573e+07	1.30727e+07	5.04593e+06	5.36598e+06	4.73623e+07	1.95318e+07	1.62084e+07	1.54933e+07	7238900	4.04489e+06
ATCC64974_63760	Purine nucleoside permease (NUP)	506550000	2.07813e+08	1.09267e+08	1.10696e+07	5.15513e+08	2.55062e+08	226210000	2.86909e+07	2.39607e+08	2.3402e+07	3.75797e+08	6.19271e+07	305730000	1.18845e+08	3.43817e+08	9.56296e+07	1.88393e+08	6.97378e+07	4.17327e+08	2.82158e+08	1.90728e+08	1.2597e+08	148130000	1.136e+07
ATCC64974_64000	GDSL-like Lipase/Acylhydrolase	4.37953e+06	1.34046e+06	482830	525388	2.57691e+06	2.84175e+06	1.42003e+06	1.12052e+06	1294600	895315	5.39657e+06	2.84748e+06	2.04103e+06	786795	9.43577e+06	1.51938e+06	0	0	6368500	4.83577e+06	2.73226e+06	2.77009e+06	2.1007e+06	1.17313e+06
ATCC64974_64080	Alpha-L-arabinofuranosidase C-terminal domain	1.45862e+06	1.04531e+06	0	0	0	0	0	0	0	0	11042700	8.80456e+06	0	0	1.94507e+07	7.15034e+06	1.16866e+06	792212	5406600	5.85921e+06	2682460	1.68702e+06	0	0
ATCC64974_6440	Glucanosyltransferase	671063	256050	0	0	0	0	0	0	0	0	64420000	4.76515e+07	0	0	7.89297e+07	1.16046e+07	0	0	2.03754e+07	1.27369e+07	0	0	0	0
ATCC64974_66590	Ser-Thr-rich glycosyl-phosphatidyl-inositol-anchored membrane family	220130000	7.33132e+07	8.37257e+07	1.88564e+07	3.86833e+08	3.03712e+08	453630000	1.30984e+08	2.92077e+08	6.00824e+07	456830000	1.1036e+08	3.92543e+08	1.17877e+08	742930000	3.40976e+07	2.01883e+08	1.05789e+08	813800000	1.25522e+08	3.25483e+08	2.5691e+08	4.86093e+08	7.90341e+07
ATCC64974_67190	Uncharacterized protein	2.41713e+07	1.57866e+07	18585900	9.73386e+06	39897000	2.08201e+07	36319300	3.94399e+07	54006000	3.00155e+07	3.37897e+07	1.50248e+07	44499000	1.18123e+07	156865000	1.24283e+08	42838000	1.57902e+07	1.80669e+08	1.66411e+08	2.59157e+07	2.31719e+07	1.11539e+08	3.53464e+07
ATCC64974_67930	Cellulase (glycosyl hydrolase family 5)	1.37534e+08	5.15473e+07	1.73669e+07	1.24282e+07	2.92797e+08	1.73929e+08	191480000	7.87693e+07	461420000	9.05106e+07	71377000	2.06181e+07	7.25743e+08	2.38267e+08	51067000	5.93844e+06	2.82913e+08	1.3997e+08	1.42218e+08	1.14679e+08	4.76447e+08	2.86833e+08	7.35623e+07	1.7512e+07
ATCC64974_68420	Glucanosyltransferase	627049	550445	0	0	0	0	0	0	0	0	0	0	0	0	0	0	0	0	0	0	770207	360386	0	0
ATCC64974_6850	Lysophospholipase catalytic domain	1.4767e+06	545421	388607	13471	996216	1.61183e+06	1618300	844999	252656	190598	2.09257e+07	8.26891e+06	601060	646243	3.64227e+07	8.9438e+06	364120	275675	4.20717e+07	1.40918e+07	644360	618991	1.67277e+07	687169
ATCC64974_68720	GMC oxidoreductase	1.87983e+06	528149	1.97027e+06	857797	2.97913e+06	2.09367e+06	0	0	1073710	1.04776e+06	1.11827e+06	1.11594e+06	2.51397e+06	409758	0	0	1.36461e+06	531306	0	0	0	0	0	0
ATCC64974_70470	RNA polymerase II transcription mediator complex subunit 9 family protein	25368400	2.13778e+07	0	0	0	0	0	0	0	0	57528000	3.64304e+07	9315800	3.25974e+06	60921000	1.25902e+07	1.85133e+07	2.14053e+07	7.66273e+07	7.97752e+06	3.79413e+07	2.23014e+07	4.47493e+07	1.611e+07
ATCC64974_70810	Glycosyl hydrolases family 16	361770	276384	0	0	951320	689291	562450	156015	821200	243652	518117	217651	1.2828e+06	586191	763443	201641	492657	217846	1.44577e+06	825725	670687	409305	263037	208951
ATCC64974_71890	Glycosyl hydrolase family 65, N-terminal domain	533340	314890	0	0	803367	576055	0	0	241262	259078	2.79833e+06	1.51806e+06	736610	488004	4450600	783475	0	0	2.8746e+06	3.27251e+06	1.13394e+06	731732	0	0
ATCC64974_71950	Uncharacterized protein	108965000	4.05999e+07	1.71047e+06	1.09018e+06	2.43107e+08	2.45675e+08	3.14277e+07	7.81701e+06	45533000	2.86096e+07	443820000	1.39523e+08	6.70247e+07	1.96053e+07	677110000	8.98346e+07	65168000	5.90243e+07	7.02733e+08	1.98059e+08	2.22507e+08	1.66464e+08	7.45853e+08	1.52333e+08
ATCC64974_72960	Blastomyces yeast-phase-specific protein	77727000	5.4269e+07	3.17377e+07	1.27596e+07	1.68776e+08	1.07723e+08	3.00267e+08	1.64512e+08	180471000	1.63173e+08	514780000	1.14019e+08	4.88633e+07	4.1785e+07	4.71233e+08	1.14845e+08	34852000	8.93088e+06	612690000	5.07223e+07	6.05091e+07	5.80663e+07	8.93607e+08	6.86972e+08
ATCC64974_72990	Lipase (class 3)	4.2506e+07	3.36752e+07	0	0	2.54695e+08	2.6468e+08	146990000	2.62538e+07	5.93027e+07	4.24544e+07	4.16543e+07	2.42538e+07	1.73844e+07	1.79026e+07	1.19581e+07	3.82061e+06	0	0	8507500	9.16256e+06	2.81103e+07	3.03083e+07	0	0
ATCC64974_74070	Lytic transglycolase	7598900	2.40227e+06	564200	467276	2.49683e+07	1.09704e+07	2.19953e+07	7.55751e+06	1.27581e+07	6.29336e+06	12128700	4.73821e+06	1.87033e+07	6.49052e+06	1.02029e+07	5.37136e+06	4144190	4.50308e+06	1.68193e+07	1.34708e+07	1.50414e+07	1.12401e+07	6.58577e+06	4.1345e+06
ATCC64974_74910	Serine carboxypeptidase	5.28733e+07	2.50123e+07	6.83087e+06	3.29945e+06	67446000	3.88665e+07	35859000	1.56289e+07	42122000	8.28831e+06	110122000	3.88194e+07	6.95493e+07	3.57461e+07	1.33837e+08	3.83836e+07	28861000	2.56575e+07	1.71085e+08	1.42663e+08	8.24443e+07	2.77158e+07	7.74227e+07	1.0319e+07
ATCC64974_74980	Glycosyl hydrolases family 17	381350000	1.22474e+08	3.03733e+07	1.65202e+07	5.79207e+08	3.25643e+08	117384000	3.87254e+07	3.82883e+08	1.3857e+08	449680000	1.68748e+08	765720000	2.79791e+08	561150000	2.21319e+08	266800000	1.9376e+08	827520000	6.82278e+08	7.14003e+08	3.30698e+08	5.75523e+08	9.50618e+07
ATCC64974_75170	Glycosyl hydrolase family 12	12646300	4.22167e+06	3.43707e+06	1.93134e+06	1.84724e+07	1.09595e+07	9.81663e+06	5.55642e+06	19117000	5.04816e+06	104208000	2.52039e+07	35492000	1.1943e+07	127670000	2.86221e+07	13210000	1.04896e+07	130350000	4.89212e+07	2.48167e+07	1.41571e+07	5.05063e+07	7.8419e+06
ATCC64974_75630	Glucanosyltransferase	3.54893e+07	1.7533e+07	823080	834360	2.11586e+07	1.54455e+07	0	0	1.37194e+06	1.00361e+06	801993	732852	4.32757e+06	3.03085e+06	3567600	591282	2.34695e+06	2.31121e+06	4382100	3.81355e+06	9.40927e+06	5.09175e+06	1.80783e+06	111666
ATCC64974_75680	FAD binding domain	1113770	269918	295901	242107	1.18242e+06	1.82106e+06	2.16677e+06	1.20712e+06	244313	157863	460157	477589	536638	566787	0	0	0	0	0	0	546610	465721	147350	87074.4
ATCC64974_75710	Pectinesterase	3.58703e+07	1.5648e+07	0	0	25023520	2.87872e+07	0	0	6544800	3.46297e+06	1.66667e+06	376816	4.20017e+07	2.85593e+07	1619460	1.04104e+06	1.99556e+07	2.11911e+07	11070500	1.12072e+07	61352000	5.1247e+07	3895200	50784.2
ATCC64974_75950	Glycosyl hydrolases family 15	1.88483e+08	5.57533e+07	5.19787e+06	3.82702e+06	2.13648e+08	1.72034e+08	4.19707e+07	8.20311e+06	6.40347e+07	2.43352e+07	5.59257e+08	1.01768e+08	134600000	5.17241e+07	3.26463e+08	2.35237e+07	101996000	4.81244e+07	3.19373e+08	2.02296e+08	2.18883e+08	1.11207e+08	8.61697e+07	8.39134e+06
ATCC64974_77140	Protein ecm33	3.07233e+08	8.20381e+07	127522000	2.51929e+07	6.22697e+08	3.3034e+08	548510000	7.93579e+07	5.89607e+08	1.84892e+08	495610000	2.03287e+08	5.13257e+08	9.90699e+07	5.72983e+08	1.53562e+08	2.62567e+08	7.84157e+07	582210000	8.16586e+07	3.46203e+08	2.13005e+08	6.03323e+08	8.04209e+07
ATCC64974_77280	GPI-anchored cell wall organization protein	2.58857e+08	8.23146e+07	67039000	1.61221e+07	418230000	2.58385e+08	2.54303e+08	8.39554e+07	2.80817e+08	8.22321e+07	566080000	2.15863e+08	4.61533e+08	1.43077e+08	9.02843e+08	2.05869e+08	1.76983e+08	9.83598e+07	6.65623e+08	1.27868e+08	5.21843e+08	2.19981e+08	859490000	1.03957e+08
ATCC64974_790	Uncharacterized protein	1.14981e+06	277311	320720	129143	4417700	2.68018e+06	5.93163e+06	1.04381e+06	6.83153e+06	1.84447e+06	3508200	1.921e+06	1.39493e+07	6.37126e+06	2721800	1.23143e+06	2.96879e+06	3.29064e+06	3630900	3.33697e+06	5.76867e+06	7.81274e+06	1.54735e+06	684646
ATCC64974_81930	Cysteine dioxygenase type I family protein	514467	126408	231997	137325	1163480	986725	990690	90456.4	895160	263242	2.86347e+06	1.51988e+06	837540	636545	6125900	2.02237e+06	640850	230510	9719000	4.67851e+06	769287	825813	3139840	2.35571e+06
ATCC64974_82680	WSC domain	1.14429e+06	529272	0	0	0	0	0	0	0	0	0	0	1564130	573422	0	0	0	0	0	0	2303400	1.20257e+06	0	0
ATCC64974_82840	FAD binding domain	4.19433e+07	9.11623e+06	1.82833e+07	2.45748e+06	7.81383e+07	5.23677e+07	6.58073e+07	1.59595e+07	41100000	5.62094e+06	1.93497e+07	6.94821e+06	57271000	2.62639e+07	2.63673e+07	5.05853e+06	23886000	1.24789e+07	5.20237e+07	4.54046e+07	4.11303e+07	3.23056e+07	26894000	5.03466e+06
ATCC64974_82880	Glycosyl hydrolase family 30 TIM-barrel domain	4.34203e+07	3.19089e+07	0	0	1.46234e+07	2.28371e+07	3715500	2.91969e+06	5.74247e+06	4.08547e+06	452890000	1.4388e+08	33479000	2.1934e+07	4.53103e+08	1.05401e+08	7.60207e+07	7.86948e+07	501120000	2.39137e+08	136800000	4.96648e+07	2.70983e+08	4.59939e+07
ATCC64974_83060	Uncharacterized protein	956890	822519	0	0	1.93664e+06	1.93796e+06	0	0	0	0	14059300	6.37815e+06	0	0	6.60287e+06	4.16335e+06	0	0	1.45769e+07	2.12474e+07	1827990	1.47787e+06	0	0
ATCC64974_83150	Glycosyl hydrolase family 10	6.97707e+07	3.25425e+07	3.53063e+07	1.90468e+07	1.75098e+08	1.2138e+08	5.19183e+07	9.6274e+06	9.28453e+07	7.8235e+06	185660000	4.3059e+07	121186000	5.04207e+07	225020000	5.91415e+07	5.94597e+07	5.7276e+07	1.53347e+08	5.78795e+07	1.87314e+08	1.10093e+08	326730000	9.26196e+07
ATCC64974_83200	Pro-kumamolisin, activation domain	6.30613e+06	2.17985e+06	200173	72723.9	1.02109e+07	9.13343e+06	6963200	5.3314e+06	2.36196e+06	1.83739e+06	40112000	1.83039e+07	6.15227e+06	3.41366e+06	40638000	1.2098e+07	2689910	3.47323e+06	3.93857e+07	3.98965e+07	1.17846e+07	9.77596e+06	659937	323931
ATCC64974_83220	Cellulase (glycosyl hydrolase family 5)	2.73853e+07	1.31929e+07	0	0	5.32503e+07	3.62816e+07	9370900	3.7889e+06	5.41197e+07	1.37038e+07	1.13647e+08	4.2357e+07	1.07748e+08	4.36509e+07	8.54597e+07	3.50056e+07	4.55207e+07	3.60937e+07	1.13718e+08	7.29527e+07	70249000	5.18585e+07	54756000	1.66427e+07
ATCC64974_8390	Pyridine nucleotide-disulphide oxidoreductase	5.16122e+06	4.8004e+06	1.41137e+07	2.76315e+06	14622800	1.51627e+07	3.02537e+07	1.70726e+07	10519500	2.95758e+06	97340000	2.56867e+07	2.03507e+07	1.02675e+07	1.537e+08	5.74444e+07	8.11187e+06	8.201e+06	196520000	1.32588e+08	1.55158e+07	1.27204e+07	1.19923e+08	1.97887e+07
ATCC64974_850	Carboxylesterase family	265403	77308.7	0	0	539380	409509	942570	195994	361380	136222	1.08171e+06	594837	247235	208798	717050	465446	0	0	1.1784e+06	520930	362200	61455.4	492107	219883
ATCC64974_85680	Metal-independent alpha-mannosidase (GH125)	7.53643e+06	1.77588e+06	531860	264310	1.77556e+07	1.39622e+07	6769700	1.96449e+06	7.93457e+06	923317	8.42123e+07	2.9036e+07	1.20379e+07	5.78116e+06	86505000	2.64215e+07	4.89017e+06	4.0879e+06	9.77883e+07	5.78759e+07	1.2688e+07	5.30434e+06	57288000	1.83926e+07
ATCC64974_86990	Fungal specific transcription factor domain family protein	119210000	3.6435e+07	1.62747e+07	3.19261e+06	241280000	1.65053e+08	96098000	8.42654e+06	187080000	2.96188e+07	1.35984e+08	6.36552e+07	187870000	3.63604e+07	213390000	3.63581e+07	124653000	7.888e+07	268400000	1.33113e+08	125870000	4.87296e+07	3.09397e+08	1.77191e+08
ATCC64974_87050	Carboxylesterase family	31595000	1.84531e+07	12616000	1.02669e+06	40159000	3.03935e+07	2.81977e+07	5.3648e+06	1.65415e+07	7.93144e+06	2734800	402101	24170000	9.9927e+06	4.64943e+06	1.41865e+06	11458200	5.50158e+06	1.72421e+07	1.26538e+07	30038000	2.5551e+07	2.30503e+07	4.81195e+06
ATCC64974_88180	Glycosyl hydrolases family 16	7.05927e+06	3.778e+06	916753	625282	1.39928e+07	9.52769e+06	9.84937e+06	953144	8.72243e+06	6.39828e+06	9.74747e+06	3.17684e+06	7822700	2.46331e+06	1.76823e+07	8.42941e+06	7.24133e+06	5.67239e+06	2.83817e+07	2.22492e+07	1.13172e+07	6.65085e+06	12751500	4.119e+06
ATCC64974_89550	Alpha amylase, catalytic domain	15516000	1.11365e+07	0	0	2.16872e+07	2.04629e+07	640963	324473	1.53078e+06	881263	3.66217e+07	1.23735e+07	2.39957e+06	2.05556e+06	11624300	3.13962e+06	1.46939e+06	1.52844e+06	1.21778e+07	1.51749e+07	1.07174e+07	3.1995e+06	804327	401496
ATCC64974_89850	FAD binding domain	5.16343e+07	1.82618e+07	7735100	2.83984e+06	5.42923e+07	5.14573e+07	37527000	2.11236e+07	1.11756e+07	3.79583e+06	4878100	2.17774e+06	25798000	1.19192e+07	3413400	1.05461e+06	1.76269e+07	1.42294e+07	19755800	2.71612e+07	28610000	1.77267e+07	6455700	1.36173e+06
ATCC64974_89860	Arylsulfotransferase (ASST)	223942	177173	0	0	467894	357961	0	0	0	0	478571	663040	782733	902463	0	0	0	0	0	0	1377890	1.62557e+06	0	0
ATCC64974_92080	Ig-fold domain	3.76753e+06	2.00447e+06	793737	515616	8.19017e+06	5.78498e+06	3435100	526729	3.50967e+06	1.15042e+06	1.19896e+07	3.71725e+06	5940000	2.68992e+06	18949000	4.03417e+06	1.56e+06	1.7797e+06	21639000	1.0552e+07	5.63547e+06	5.0191e+06	1.51547e+07	1.26041e+06
ATCC64974_94020	Glucanosyltransferase	70143000	2.19893e+07	5.63097e+06	3.61206e+06	78947000	5.29996e+07	24566000	1.26365e+07	4.25887e+07	7.45219e+06	1.05598e+08	4.57169e+07	8.16033e+07	2.82337e+07	135260000	1.42618e+07	41568000	2.31639e+07	1.69133e+08	1.07035e+08	89745000	4.98772e+07	9.33567e+07	2.81732e+07
ATCC64974_96470	Glycosyl hydrolases family 43	2.37263e+07	9.72975e+06	0	0	2.07372e+07	2.29579e+07	410223	32582.9	15998000	6.55964e+06	8.83237e+07	2.98324e+07	43371000	1.27479e+07	87765000	2.52531e+07	39283000	2.33503e+07	8.39277e+07	4.59227e+07	9.42313e+07	2.37502e+07	2.93707e+07	7.66736e+06
ATCC64974_96710	Uncharacterized protein	1.88192e+08	8.56123e+07	513693	193107	4.56513e+08	2.317e+08	1.94107e+07	1.46712e+07	415230000	8.74535e+07	9.65633e+06	3.86486e+06	412780000	1.9871e+08	1.06285e+07	2.88599e+06	1.41571e+08	4.97077e+07	1.18111e+07	5.0842e+06	536550000	1.87862e+08	6.11737e+06	3.00832e+06
ATCC64974_96720	Alpha galactosidase A	3013830	2.68125e+06	36605	17715.7	1.14572e+07	9.31328e+06	6067000	1.38995e+06	2792350	2.84898e+06	5.43407e+07	2.1707e+07	395920	179165	4.49533e+07	9.2877e+06	298933	175686	32091000	1.63344e+07	1906190	1.05213e+06	5.94253e+06	1.13601e+06
ATCC64974_96730	Pro-kumamolisin, activation domain	30414000	5.15765e+06	1.58483e+06	608271	5.19967e+07	4.11331e+07	2.19287e+07	3.50506e+06	2.10697e+07	8.36863e+06	2.11103e+07	5.34927e+06	3.52167e+07	1.41246e+07	1.37463e+07	2.13524e+06	1.22595e+07	8.87271e+06	1.18211e+07	1.11138e+07	41831000	2.06544e+07	0	0
ATCC64974_97120	Peroxidase, family 2	8.37903e+06	6.25481e+06	1.78609e+06	1.36315e+06	70183000	7.27129e+07	2.44317e+07	9.52829e+06	10864300	5.69732e+06	6.16677e+07	3.35125e+07	5933200	2.23917e+06	185210000	4.95466e+07	0	0	212430000	9.42021e+07	2.08074e+07	2.49595e+07	3.04447e+08	2.96192e+07
ATCC64974_97400	CFEM domain	5.09813e+06	3.21295e+06	8209500	4.50971e+06	0	0	4.22433e+07	2.08283e+07	9839200	6.66069e+06	1.22449e+08	4.90647e+07	1.80193e+07	7.30411e+06	194170000	4.57437e+07	0	0	256394000	1.70267e+08	3.33787e+07	1.83562e+07	130702000	1.03749e+08
ATCC64974_98870	Phosphoesterase family	390537	199100	33632	6548.47	2.23712e+06	2.79279e+06	3.25673e+06	706426	416427	327906	5.32063e+07	1.48603e+07	0	0	2.35003e+07	4.56813e+06	247643	122841	1.50923e+07	5.67129e+06	0	0	1131610	274283
ATCC64974_99170	Hydrophobic surface binding protein A	9.32393e+06	4.84057e+06	0	0	3.25215e+07	3.00568e+07	6.83127e+07	3.5009e+07	34103000	1.47259e+07	1.07105e+07	4.01798e+06	5.97123e+06	3.90671e+06	7.31253e+06	3.03115e+06	0	0	6.36983e+06	2.29244e+06	0	0	0	0
ATCC64974_83160*	Glycosyl hydrolase family 62	180962000	7.83724e+07	4.87173e+07	1.59309e+07	2.13059e+08	1.33256e+08	7.29803e+07	7.26724e+06	1.01661e+08	1.83396e+07	1.53513e+08	1.54838e+07	116470000	3.80472e+07	1.57687e+08	2.24283e+07	52602000	2.87577e+07	105056000	2.72162e+07	2.04067e+08	1.11371e+08	2.47967e+08	9.04144e+07
ATCC64974_10080	NEDD8-conjugating enzyme Ubc12	0	0	2408600	2.06505e+06	0	0	0	0	1.05887e+06	519333	0	0	5.44547e+06	2.57206e+06	0	0	0	0	0	0	1.05565e+07	5.62042e+06	0	0
ATCC64974_106780	CFEM domain	0	0	6.45767e+06	1.56898e+06	0	0	1.82533e+07	1.4171e+06	0	0	6.08683e+07	3.25348e+07	0	0	89042000	2.86798e+07	0	0	1.06843e+08	4.4775e+07	0	0	7.84403e+07	3.33739e+07
ATCC64974_18290	Domain of unknown function (DUF4965)	0	0	51447.3	12944.6	0	0	0	0	0	0	1857100	751565	0	0	4.46353e+06	2.70674e+06	0	0	3.36114e+06	3.4185e+06	0	0	7.17143e+06	86559.9
ATCC64974_20630	Glycosyl hydrolase family 81 C-terminal domain	0	0	3.87407e+06	2.72077e+06	0	0	1.16903e+07	5.37315e+06	0	0	141008000	5.07875e+07	545120	556345	2.48197e+08	6.24799e+07	0	0	234950000	9.43975e+07	0	0	2.40043e+08	3.72661e+07
ATCC64974_24740	Uncharacterized protein	0	0	3.5953e+06	5.10829e+06	0	0	1.17298e+07	8.56363e+06	0	0	1.07108e+07	7.82166e+06	0	0	2.09126e+07	1.38012e+07	0	0	2.30015e+07	1.25798e+07	0	0	0	0
ATCC64974_25500	Taurine catabolism dioxygenase TauD, TfdA family protein	0	0	2.74937e+06	632486	0	0	3.57903e+06	1.38056e+06	0	0	1.17788e+07	3.67911e+06	0	0	1.92583e+07	4.77757e+06	0	0	1.727e+07	7.65964e+06	0	0	3.51333e+07	1.32851e+07
ATCC64974_26900	Transmembrane proteins 14C family protein	0	0	5.91377e+06	4.72645e+06	0	0	4.71407e+06	1.3397e+06	2.95493e+06	1.71409e+06	1.30438e+06	1.4993e+06	4662200	1.23753e+06	0	0	0	0	0	0	1.53382e+06	745991	0	0
ATCC64974_2700	FAD binding domain	0	0	99637	71571.2	0	0	267140	240327	0	0	2825300	1.16503e+06	0	0	4207300	2.98977e+06	0	0	4180200	1.45238e+06	0	0	3.26841e+06	2.99424e+06
ATCC64974_30020	Glycosyl hydrolases family 43	0	0	3.84493e+06	1.06225e+06	29601850	3.75669e+07	111610000	6.22045e+07	0	0	2.54543e+08	8.64396e+07	1067700	1.50605e+06	3.52073e+08	8.98649e+07	0	0	6.24483e+08	4.52611e+08	0	0	703960000	1.03888e+08
ATCC64974_34600	Pyridoxamine 5'-phosphate oxidase	0	0	198499	211989	0	0	2.51387e+06	2.12125e+06	0	0	1.91903e+07	1.0519e+07	0	0	43760000	6.93545e+06	0	0	5.44243e+07	4.73091e+07	0	0	5.92727e+07	1.18079e+07
ATCC64974_43420	GlcNAc-PI de-N-acetylase	0	0	431962	327393	0	0	0	0	0	0	3.34955e+07	3.0864e+07	0	0	1.38753e+08	3.94123e+07	0	0	86709000	8.00937e+06	0	0	1.77243e+08	1.15755e+07
ATCC64974_55200	Glucanosyltransferase	0	0	841550	226844	0	0	0	0	0	0	1.0675e+07	2.36497e+06	0	0	1.90795e+07	1.44081e+07	0	0	1.78137e+07	4.83656e+06	0	0	3.09613e+07	1.12917e+07
ATCC64974_57060	Glycosyl hydrolases family 18	0	0	459927	345422	0	0	9.26713e+06	1.01346e+07	0	0	205280000	8.36611e+07	0	0	3.66027e+08	1.02959e+08	0	0	4.74853e+08	2.53281e+08	0	0	3.75723e+08	8.23701e+07
ATCC64974_59640	Glycosyl hydrolases family 16	0	0	2.77622e+06	2.20284e+06	0	0	1067640	706991	0	0	1.62437e+07	5.30037e+06	0	0	25692000	9.71352e+06	0	0	1.71017e+07	1.15017e+07	0	0	1.11412e+07	4.14267e+06
ATCC64974_61590	ML domain	0	0	41277.3	4232.2	134257	20930	1855600	931841	0	0	4.46497e+07	1.76162e+07	1.0174e+06	847569	4.60953e+07	1.58533e+07	0	0	4.50317e+07	2.99716e+07	0	0	45020000	6.36132e+06
ATCC64974_63240	FAD binding domain	0	0	1.57349e+06	1.8809e+06	0	0	4.81467e+06	3.80825e+06	0	0	1.27811e+07	7.02957e+06	0	0	1.56654e+07	8.28848e+06	0	0	16523100	1.08129e+07	0	0	880070	463046
ATCC64974_67820	Uncharacterized protein	0	0	1.15373e+06	907764	11789000	2.72893e+06	6781000	1.60748e+06	8.85303e+06	5.61469e+06	3.27287e+06	1.43657e+06	1.79123e+07	5.73876e+06	2.45757e+06	74663.5	0	0	4.89343e+06	6.31308e+06	9.89467e+06	7.76925e+06	6.01533e+06	3.10027e+06
ATCC64974_76890	RasGEF domain family protein	0	0	9.30614e+06	7.76597e+06	0	0	1.99683e+06	761182	0	0	2.21347e+06	912018	0	0	0	0	0	0	0	0	0	0	9.50217e+06	7.54294e+06
ATCC64974_81710	Glycosyl hydrolases family 31	0	0	121618	41743.1	613097	505409	747480	699743	0	0	1.09015e+07	5.71475e+06	0	0	9.15397e+06	1.58564e+06	0	0	8.42403e+06	7.5228e+06	510947	307870	3.30693e+06	183239
ATCC64974_85080	Multicopper oxidase	0	0	726980	266718	0	0	450657	302894	0	0	3.37345e+06	2.40913e+06	0	0	7.39153e+06	1.50839e+06	0	0	9.55743e+06	2.64051e+06	0	0	1.67383e+07	1.84289e+06
ATCC64974_85260	Uncharacterized protein	0	0	308840000	2.59609e+08	0	0	82820000	6.78458e+07	0	0	75452000	8.04799e+06	0	0	91294000	1.84556e+07	0	0	9.40693e+07	1.97681e+07	0	0	1.35118e+08	4.45142e+07
ATCC64974_89110	Ser-Thr-rich glycosyl-phosphatidyl-inositol-anchored membrane family	0	0	9.62723e+06	6.33558e+06	0	0	4.1984e+07	4.0762e+07	0	0	2.67103e+08	6.51613e+07	8.07323e+06	1.19162e+06	337230000	1.17613e+08	0	0	2.41007e+08	1.40961e+07	0	0	70987400	7.28049e+07
ATCC64974_99460	Glycosyl hydrolases family 18	0	0	49853	18478.2	0	0	441790	357037	0	0	5.43833e+06	3.77836e+06	0	0	7967400	5.37939e+06	0	0	9.17913e+06	4.3766e+06	0	0	1.40036e+07	6.41253e+06
ATCC64974_99940	Glycosyl hydrolase family 92	0	0	72178	59349.5	0	0	75178.7	21856.3	0	0	1.08948e+07	1.83007e+06	0	0	9053900	1.13712e+06	0	0	7.08047e+06	3.25052e+06	0	0	6.88447e+06	2.04116e+06
ATCC64974_102690	Glycoside hydrolase 131 catalytic N-terminal domain	0	0	0	0	3761560	5.3262e+06	0	0	1.08354e+06	741976	1.04386e+06	605380	451460	229090	0	0	0	0	0	0	1.65671e+06	2.29423e+06	0	0
ATCC64974_105440	Uncharacterized protein	0	0	0	0	1540570	766161	1837030	1.41464e+06	495692	378036	7.22787e+06	5.34736e+06	134441	70402.6	13311000	3.91664e+06	0	0	1.90757e+07	1.17617e+07	982323	684993	9099000	1.42963e+06
ATCC64974_110940	Lysophospholipase catalytic domain	0	0	0	0	508453	358941	0	0	578233	361800	0	0	986357	789904	0	0	214503	19789.7	0	0	535920	203228	0	0
ATCC64974_13560	Protein of unknown function (DUF3455)	0	0	0	0	1.56568e+06	1.3077e+06	0	0	0	0	0	0	0	0	0	0	0	0	995023	682565	0	0	1.50369e+06	547554
ATCC64974_15760	WSC domain	0	0	0	0	1.36676e+06	910530	0	0	0	0	0	0	0	0	0	0	0	0	0	0	911823	383451	0	0
ATCC64974_1950	Cutinase	0	0	0	0	5.47673e+06	2.63105e+06	2.02654e+06	1.72957e+06	1.55826e+06	819166	0	0	2.43478e+06	1.65503e+06	0	0	0	0	0	0	3.57771e+06	4.51924e+06	0	0
ATCC64974_2320	Glycosyl hydrolase family 61	0	0	0	0	3034530	2.94552e+06	0	0	0	0	0	0	0	0	0	0	0	0	0	0	0	0	0	0
ATCC64974_28980	Glycosyl hydrolase family 61	0	0	0	0	3054800	1.8793e+06	2.34407e+06	729565	0	0	383879	484268	0	0	0	0	0	0	3.31106e+06	4.30294e+06	0	0	8.02997e+06	1.81665e+06
ATCC64974_29310	Glycosyl hydrolase family 61	0	0	0	0	2.25567e+07	1.23049e+07	9388100	1.7375e+06	13940100	4.78452e+06	9.06713e+06	2.94308e+06	1.09929e+07	5.36439e+06	3.16463e+06	807393	691696	563277	9.83077e+06	8.78088e+06	4.98015e+06	5.3885e+06	2.39657e+06	299177
ATCC64974_29320	Glycosyl hydrolases family 11	0	0	0	0	3.01112e+06	2.10473e+06	3521500	1.74787e+06	1.78463e+06	567463	0	0	2.08638e+06	1.32506e+06	0	0	0	0	0	0	603553	215326	0	0
ATCC64974_43770	Eukaryotic aspartyl protease	0	0	0	0	1.04379e+06	1.33341e+06	0	0	1.93462e+06	1.76152e+06	0	0	3907700	1.41956e+06	0	0	0	0	0	0	7.65467e+06	8.37507e+06	0	0
ATCC64974_45980	Subtilase family	0	0	0	0	2.22297e+06	781449	6467300	6.57057e+06	978307	751697	80696000	5.10266e+07	3.31827e+06	1.81532e+06	142699000	7.2398e+07	0	0	1.48926e+08	1.0492e+08	1244700	719183	6.18573e+07	3.18121e+07
ATCC64974_53750	Necrosis inducing protein (NPP1)	0	0	0	0	2.41059e+06	3.00452e+06	6.45287e+06	6.20332e+06	0	0	4.14607e+07	1.80659e+07	0	0	56152000	1.4005e+07	0	0	9.57737e+07	7.7755e+07	0	0	6.97337e+07	6.19278e+06
ATCC64974_74560	Zinc finger, C3HC4 type (RING finger) family protein	0	0	0	0	2976580	3.14326e+06	4.79303e+06	667392	3.00427e+06	1.98511e+06	3849400	2.68224e+06	1.49572e+06	1.55264e+06	2099300	709227	0	0	2681200	1.23441e+06	1.25345e+06	1.01971e+06	1.5095e+06	1.03959e+06
ATCC64974_82630	Pectate lyase	0	0	0	0	3.86963e+06	1.12472e+06	3.09637e+06	1.44831e+06	4.15067e+06	3.0706e+06	0	0	3236200	2.29952e+06	0	0	0	0	0	0	785577	364334	0	0
ATCC64974_9000	Uncharacterized protein	0	0	0	0	1.1348e+06	438895	0	0	0	0	0	0	0	0	0	0	0	0	0	0	237496	168936	0	0
ATCC64974_92930	Uncharacterized protein	0	0	0	0	345649	543531	1.2713e+06	653997	0	0	930747	863466	234481	181733	324283	20815.6	0	0	879000	946505	3.41247e+06	2.49408e+06	264917	75856.5
ATCC64974_96870	Glycosyl hydrolase family 76	0	0	0	0	357160	185199	3.09823e+06	855916	2162700	1.31267e+06	9.21267e+06	3.28196e+06	1.83897e+06	623043	9.58567e+06	2.69799e+06	724538	599816	1.32133e+07	4.30976e+06	2.25803e+06	1.36276e+06	4.38923e+06	1.8693e+06
ATCC64974_98980	Amidohydrolase	0	0	0	0	4953800	5.17206e+06	2.12583e+06	741066	5508200	1.2297e+06	1.04974e+06	204463	7.45723e+06	5.02009e+06	0	0	2.36072e+06	3.00306e+06	0	0	9.77963e+06	8.29104e+06	0	0
ATCC64974_99660	Serine carboxypeptidase	0	0	0	0	297757	144083	431563	199964	417002	293874	1.01471e+07	9.10195e+06	1052940	627961	2.43407e+07	9.42022e+06	0	0	18365000	8.366e+06	486463	208036	9.68633e+06	5.27275e+06
ATCC64974_109710	Multicopper oxidase	0	0	0	0	0	0	350430	172354	0	0	1.4646e+06	943507	0	0	1.95918e+06	1.39103e+06	0	0	1.84682e+06	1.55537e+06	0	0	1.07532e+06	656463
ATCC64974_11830	FAD binding domain	0	0	0	0	0	0	1.77725e+06	990299	0	0	1.61885e+06	1.45397e+06	0	0	2.33917e+06	925876	0	0	2.08959e+06	1.98312e+06	322133	125230	0	0
ATCC64974_26560	LysM domain	0	0	0	0	0	0	350323	226044	412690	381016	579707	298704	578163	206341	1.17251e+06	506572	433267	451733	2.25427e+06	1.98715e+06	449463	397628	0	0
ATCC64974_33340	Calcineurin-like phosphoesterase	0	0	0	0	0	0	122165	75514.1	0	0	29788000	1.41454e+07	0	0	1.74783e+07	4.08724e+06	0	0	1.18733e+07	6.61162e+06	0	0	4.09947e+06	929116
ATCC64974_49300	Glycosyl hydrolase family 71	0	0	0	0	0	0	11120200	4.98074e+06	0	0	88579000	3.15709e+07	0	0	6.12913e+07	4.34295e+06	0	0	58019000	4.22341e+07	0	0	3.43963e+07	8.70947e+06
ATCC64974_56920	Eukaryotic aspartyl protease	0	0	0	0	0	0	918477	527512	1.31717e+06	763860	4.36773e+07	3.46206e+07	1.44936e+06	842817	97985000	3.42035e+07	1.26693e+06	1.95271e+06	73482000	3.2325e+07	1355280	958236	3.45133e+07	1.22688e+07
ATCC64974_6300	Amidase family protein	0	0	0	0	0	0	18929600	1.27589e+07	0	0	1.89393e+06	650682	3.40153e+06	2.17508e+06	6.72506e+07	8.90862e+07	0	0	2.61894e+08	2.59979e+08	1.44665e+07	1.65822e+07	1.72333e+07	7.5168e+06
ATCC64974_6580	Hydrophobic surface binding protein A	0	0	0	0	0	0	1.46027e+06	1.04797e+06	0	0	0	0	0	0	0	0	0	0	0	0	0	0	0	0
ATCC64974_70180	Phosphoesterase family	0	0	0	0	0	0	529211	728135	0	0	1.57473e+08	5.26567e+07	0	0	118553000	3.67326e+07	0	0	1.3091e+08	8.29335e+07	0	0	4.63823e+07	1.06459e+07
ATCC64974_75960	Carboxylesterase family	0	0	0	0	0	0	510613	369457	0	0	6.82703e+06	3.06595e+06	0	0	2.85633e+06	647909	0	0	2.91692e+06	2.33489e+06	0	0	7132000	1.80654e+06
ATCC64974_79080	Glycosyl hydrolase family 1	0	0	0	0	0	0	60168.7	19507.6	0	0	5485700	2.26286e+06	0	0	5.93047e+06	1.17304e+06	0	0	4.82873e+06	3.77189e+06	0	0	490070	107535
ATCC64974_81720	Alpha amylase, catalytic domain	0	0	0	0	0	0	330853	205848	0	0	4.45777e+06	2.64635e+06	0	0	9117300	1.26209e+06	0	0	7.59987e+06	6.07875e+06	0	0	6401500	631224
ATCC64974_83620	Peptidase family M28	0	0	0	0	0	0	330135	433081	361377	281652	95726000	5.77266e+07	4.07797e+06	2.98321e+06	1.99627e+08	5.59676e+07	0	0	2.05423e+08	1.30941e+08	3918380	4.81224e+06	1.68923e+08	9.15932e+06
ATCC64974_26780	Uncharacterized protein	0	0	0	0	0	0	0	0	2.88863e+06	1.33121e+06	0	0	4340200	1.97717e+06	0	0	2435200	1.93864e+06	0	0	0	0	0	0
ATCC64974_28700	Glycosyl hydrolases family 16	0	0	0	0	0	0	0	0	778370	521413	0	0	1.10429e+06	854300	0	0	0	0	0	0	245257	143441	0	0
ATCC64974_101130	Uncharacterized protein	0	0	0	0	0	0	0	0	0	0	4.27343e+06	3.70327e+06	0	0	9.09563e+06	4.67878e+06	0	0	1.1905e+07	3.11535e+06	0	0	1.69395e+07	1.31076e+07
ATCC64974_103300	Copper/zinc superoxide dismutase (SODC)	0	0	0	0	0	0	0	0	0	0	25174000	1.07303e+07	0	0	4.03233e+07	2.07424e+07	0	0	4.81838e+07	5.18788e+07	0	0	15457100	9.00974e+06
ATCC64974_103980	Glycosyl hydrolase family 92	0	0	0	0	0	0	0	0	0	0	5.89367e+06	3.5703e+06	0	0	5499200	1.98889e+06	0	0	3.24267e+06	1.50435e+06	0	0	2.27463e+06	678646
ATCC64974_104760	Uncharacterized protein	0	0	0	0	0	0	0	0	0	0	51981000	1.3385e+07	0	0	53429000	2.7841e+07	0	0	53154000	3.64721e+07	3403000	2.50318e+06	2.62427e+07	1.60382e+07
ATCC64974_10510	Uncharacterized protein	0	0	0	0	0	0	0	0	0	0	223250	100488	0	0	286293	102853	0	0	732433	688206	0	0	219649	143124
ATCC64974_105570	Uncharacterized protein	0	0	0	0	0	0	0	0	0	0	19961000	6.16005e+06	0	0	1.10493e+07	3.24509e+06	0	0	3.48117e+07	4.57518e+07	0	0	2.40077e+06	438316
ATCC64974_10620	Common central domain of tyrosinase	0	0	0	0	0	0	0	0	0	0	8.90017e+06	6.06217e+06	0	0	29830000	6.96757e+06	0	0	2.11613e+07	1.05224e+07	0	0	49888000	1.68775e+07
ATCC64974_106380	Initiation factor 2 subunit family	0	0	0	0	0	0	0	0	0	0	1172400	564262	0	0	1.5145e+06	1.24218e+06	0	0	780333	200741	0	0	0	0
ATCC64974_106890	Peptidase family M20/M25/M40	0	0	0	0	0	0	0	0	0	0	562697	452780	0	0	932477	486266	0	0	1217360	1.07603e+06	0	0	9930400	1.40771e+06
ATCC64974_108490	Phosphoesterase family	0	0	0	0	0	0	0	0	0	0	2.17517e+06	675515	0	0	3.40073e+06	1.45033e+06	0	0	1.74397e+06	203722	0	0	2134800	505979
ATCC64974_11040	Major Facilitator Superfamily protein	0	0	0	0	0	0	0	0	0	0	1.31928e+08	5.20116e+07	0	0	1.87651e+08	1.03325e+08	0	0	1.68403e+08	1.15561e+08	0	0	58400000	2.01743e+07
ATCC64974_11180	Glycosyl hydrolase family 20, catalytic domain	0	0	0	0	0	0	0	0	0	0	67033000	2.65725e+07	0	0	95392000	3.30004e+07	0	0	78144000	2.63677e+07	0	0	9.11987e+07	1.79621e+07
ATCC64974_11410	Endopolygalacturonase A	0	0	0	0	0	0	0	0	0	0	48317000	2.67376e+07	0	0	1.23096e+08	6.8932e+07	0	0	7.09723e+07	3.5907e+07	0	0	1.76823e+08	2.88868e+07
ATCC64974_1420	Phosphoesterase family	0	0	0	0	0	0	0	0	0	0	727323	250595	0	0	0	0	0	0	660450	707032	0	0	341330	138540
ATCC64974_14690	Bucentaur or craniofacial development family protein	0	0	0	0	0	0	0	0	0	0	1.77383e+08	7.86616e+07	0	0	2.33643e+08	1.45982e+08	0	0	208810000	1.13123e+08	0	0	6.54447e+07	4.19286e+07
ATCC64974_15090	Glycosyl hydrolases family 35	0	0	0	0	0	0	0	0	0	0	1.71677e+06	1.16891e+06	0	0	1.41793e+06	358837	0	0	1181240	836650	0	0	0	0
ATCC64974_18030	Lactonase, 7-bladed beta-propeller	0	0	0	0	0	0	0	0	0	0	4.00733e+06	1.53883e+06	0	0	3261300	1.44134e+06	0	0	3.16423e+06	1.07923e+06	0	0	3.84453e+06	740608
ATCC64974_19610	Glycosyl hydrolases family 16	0	0	0	0	0	0	0	0	0	0	6.09007e+07	4.37683e+07	0	0	9.07687e+07	2.11679e+07	0	0	6.93237e+07	1.6696e+07	0	0	74309000	4.70537e+07
ATCC64974_24580	Glycosyl hydrolase family 92	0	0	0	0	0	0	0	0	0	0	1980100	670643	0	0	3015200	700296	0	0	2258200	1.46309e+06	0	0	2259800	823361
ATCC64974_25480	F5/8 type C domain-containing protein	0	0	0	0	0	0	0	0	0	0	966300	301172	0	0	1.47471e+06	712025	0	0	465313	272163	243881	191683	0	0
ATCC64974_25530	Eukaryotic-type carbonic anhydrase	0	0	0	0	0	0	0	0	0	0	10148200	5.5374e+06	0	0	18200000	6.60921e+06	0	0	23921800	1.95027e+07	0	0	2.41933e+07	4.82041e+06
ATCC64974_29120	Glycosyl hydrolase family 71	0	0	0	0	0	0	0	0	0	0	2.17346e+06	1.67492e+06	0	0	4576400	467501	0	0	6880200	7.12919e+06	0	0	1216500	186310
ATCC64974_32230	Uncharacterized protein	0	0	0	0	0	0	0	0	0	0	7859900	3.46414e+06	0	0	8652400	5.09632e+06	0	0	9.71843e+06	1.81625e+06	0	0	7.89413e+06	1.30812e+06
ATCC64974_33160	Uncharacterized protein	0	0	0	0	0	0	0	0	0	0	8.54287e+07	1.40698e+08	0	0	91861000	7.4016e+07	0	0	1.12012e+08	9.48964e+07	0	0	1.4171e+06	831737
ATCC64974_33570	Tannase and feruloyl esterase	0	0	0	0	0	0	0	0	0	0	723407	441944	0	0	406130	163184	0	0	0	0	0	0	0	0
ATCC64974_34960	Glycosyl hydrolases family 32 N-terminal domain	0	0	0	0	0	0	0	0	0	0	685507	772911	0	0	0	0	0	0	0	0	0	0	1.21953e+06	543736
ATCC64974_37520	Prolyl oligopeptidase family	0	0	0	0	0	0	0	0	0	0	9239450	7.86098e+06	0	0	19524000	4.11398e+06	0	0	15871000	5.26209e+06	0	0	2.29227e+07	4.36759e+06
ATCC64974_41680	Eukaryotic aspartyl protease	0	0	0	0	0	0	0	0	0	0	2332030	2.72321e+06	0	0	1.1937e+07	7.1071e+06	0	0	7.43583e+06	9.71492e+06	2.51837e+06	100209	0	0
ATCC64974_42730	Alpha/beta hydrolase family	0	0	0	0	0	0	0	0	0	0	5.00557e+06	2.31974e+06	0	0	6673300	1.84102e+06	0	0	6.36437e+06	2.83212e+06	316970	90630.9	4.48427e+06	955707
ATCC64974_4380	Glycosyl Hydrolase Family 88	0	0	0	0	0	0	0	0	0	0	33756000	1.31011e+07	0	0	4.78423e+07	1.78629e+07	0	0	5.27167e+07	1.65951e+07	0	0	51593000	1.90368e+07
ATCC64974_4400	Multicopper oxidase	0	0	0	0	0	0	0	0	0	0	8.38397e+06	3.49309e+06	0	0	1.22759e+07	3.87266e+06	0	0	1.40276e+07	7.25008e+06	0	0	3.16593e+07	9.2488e+06
ATCC64974_45620	Fungal hydrophobin	0	0	0	0	0	0	0	0	0	0	1.18373e+07	9.08592e+06	0	0	24963000	8.19579e+06	0	0	0	0	0	0	0	0
ATCC64974_48710	Glycosyl hydrolase family 76	0	0	0	0	0	0	0	0	0	0	3.85433e+07	1.9723e+07	0	0	6.65647e+07	1.13871e+07	0	0	63786000	3.38793e+07	0	0	62269000	1.08751e+07
ATCC64974_49550	GDSL-like Lipase/Acylhydrolase	0	0	0	0	0	0	0	0	0	0	2385300	1.07898e+06	0	0	0	0	0	0	1.43392e+06	1.58089e+06	0	0	0	0
ATCC64974_49900	Glycosyl hydrolase family 7	0	0	0	0	0	0	0	0	0	0	1.16228e+07	5.92041e+06	0	0	8498800	564728	0	0	1.63082e+07	1.42384e+07	1310830	873648	1.39278e+06	619499
ATCC64974_50950	Thioredoxin	0	0	0	0	0	0	0	0	0	0	2677000	2.26474e+06	0	0	2.14578e+06	1.4335e+06	0	0	1.55486e+06	1.04723e+06	0	0	0	0
ATCC64974_51770	Peptidase family M20/M25/M40	0	0	0	0	0	0	0	0	0	0	3.86583e+06	2.19311e+06	0	0	1.01396e+07	2.25047e+06	0	0	13401300	1.02732e+07	0	0	7.97533e+06	2.73166e+06
ATCC64974_52740	Pectinesterase	0	0	0	0	0	0	0	0	0	0	1.99072e+06	1.46779e+06	0	0	1.08862e+06	309606	0	0	0	0	0	0	0	0
ATCC64974_53270	Glycosyl hydrolase family 79 C-terminal beta domain	0	0	0	0	0	0	0	0	0	0	874235	729705	0	0	1288100	309766	0	0	1.94956e+06	1.88775e+06	0	0	0	0
ATCC64974_54800	Carboxylesterase family	0	0	0	0	0	0	0	0	0	0	2.82475e+06	2.86403e+06	0	0	2559500	634699	0	0	2.20838e+06	2.32769e+06	0	0	1.73083e+06	219041
ATCC64974_57300	Domain of unknown function (DUF1793)	0	0	0	0	0	0	0	0	0	0	2.09735e+06	1.75186e+06	0	0	9333600	2.21168e+06	0	0	7.26367e+06	6.95429e+06	0	0	7.68087e+06	1.67596e+06
ATCC64974_59300	Putative integral membrane protein	0	0	0	0	0	0	0	0	0	0	5.00963e+07	2.55394e+07	0	0	7.60753e+07	3.77266e+07	0	0	124805000	5.28141e+07	0	0	1.44317e+08	4.00349e+07
ATCC64974_60000	Isochorismatase family	0	0	0	0	0	0	0	0	0	0	400773	361199	0	0	817493	513633	0	0	0	0	0	0	0	0
ATCC64974_6090	Melibiase	0	0	0	0	0	0	0	0	0	0	9621800	5.00857e+06	800500	596269	5.08847e+06	2.36508e+06	0	0	6685190	6.48813e+06	1.92782e+06	1.76652e+06	7389200	3.18086e+06
ATCC64974_63830	Pectate lyase	0	0	0	0	0	0	0	0	0	0	2.05827e+06	718456	0	0	2.49907e+06	556821	0	0	7747100	4.5678e+06	0	0	6170800	2.67299e+06
ATCC64974_64370	Glycosyl hydrolase family 3 N terminal domain	0	0	0	0	0	0	0	0	0	0	1.14867e+06	588207	0	0	2.24143e+06	1.19327e+06	0	0	2.56737e+06	2.39767e+06	0	0	0	0
ATCC64974_64770	Serine carboxypeptidase	0	0	0	0	0	0	0	0	0	0	2.13968e+06	1.10948e+06	0	0	3.42213e+06	871726	0	0	5049200	2.64629e+06	0	0	1.55987e+06	594086
ATCC64974_650	Peptidase family M28	0	0	0	0	0	0	0	0	0	0	695537	380563	0	0	756440	694179	0	0	950387	798926	0	0	0	0
ATCC64974_66430	Carboxylesterase family	0	0	0	0	0	0	0	0	0	0	814849	1.02337e+06	0	0	0	0	0	0	0	0	0	0	183523	115578
ATCC64974_6670	Platelet-activating factor acetylhydrolase, isoform II	0	0	0	0	0	0	0	0	0	0	5.66107e+06	4.52744e+06	0	0	1.05348e+07	5.95878e+06	0	0	2192650	1.15127e+06	0	0	0	0
ATCC64974_67640	Ser-Thr-rich glycosyl-phosphatidyl-inositol-anchored membrane family	0	0	0	0	0	0	0	0	0	0	19387000	1.13152e+07	0	0	3.78567e+07	6.32819e+06	0	0	5.94373e+07	5.4461e+07	0	0	5.32547e+07	2.86622e+07
ATCC64974_6800	Glycosyl hydrolases family 43	0	0	0	0	0	0	0	0	0	0	5.42277e+07	1.05877e+07	0	0	1.96603e+07	3.08741e+06	0	0	1.13438e+07	4.95402e+06	0	0	0	0
ATCC64974_75850	Protein of unknown function (DUF3237)	0	0	0	0	0	0	0	0	0	0	3.21387e+06	2.00428e+06	0	0	3201600	1.56276e+06	0	0	5.81897e+06	4.66704e+06	0	0	0	0
ATCC64974_78060	Cyclophilin type peptidyl-prolyl cis-trans isomerase/CLD	0	0	0	0	0	0	0	0	0	0	1288480	1.47297e+06	0	0	0	0	0	0	0	0	0	0	0	0
ATCC64974_8400	Glycosyl hydrolases family 18	0	0	0	0	0	0	0	0	0	0	4.86653e+06	2.98835e+06	0	0	5.22463e+06	3.1231e+06	0	0	5.90333e+06	1.37679e+06	0	0	2.95387e+06	1.85396e+06
ATCC64974_84110	Uncharacterized protein	0	0	0	0	0	0	0	0	0	0	3.99983e+07	3.75334e+06	0	0	2.04007e+07	8.00262e+06	0	0	9.28747e+07	7.05972e+07	0	0	3.90013e+07	1.8525e+07
ATCC64974_84710	Peptide N-acetyl-beta-D-glucosaminyl asparaginase amidase A	0	0	0	0	0	0	0	0	0	0	6124500	36901.4	0	0	4924400	1.12269e+06	0	0	3.79537e+06	2.30171e+06	0	0	1.10554e+06	902300
ATCC64974_86420	Glycosyl hydrolase family 76	0	0	0	0	0	0	0	0	0	0	4592400	1.93495e+06	0	0	5.11983e+06	1.56471e+06	0	0	4.32483e+06	1.81599e+06	0	0	0	0
ATCC64974_87130	Glycosyl hydrolase family 3 C-terminal domain	0	0	0	0	0	0	0	0	0	0	3.86707e+06	1.98671e+06	0	0	896227	1.08031e+06	0	0	0	0	0	0	0	0
ATCC64974_87980	Tannase and feruloyl esterase	0	0	0	0	0	0	0	0	0	0	36738000	1.846e+07	0	0	3.63783e+07	1.37357e+07	0	0	4.00637e+07	2.5681e+07	0	0	6.66813e+07	9.86465e+06
ATCC64974_88280	Glycosyl hydrolase catalytic core	0	0	0	0	0	0	0	0	0	0	16995000	7.47259e+06	2.97769e+06	1.87505e+06	1.46232e+07	1.23329e+07	0	0	1.63588e+07	7.9965e+06	2.77233e+06	2.64107e+06	3.30103e+07	8.86532e+06
ATCC64974_90920	Niemann-Pick C1 N terminus	0	0	0	0	0	0	0	0	0	0	479699	362293	0	0	535140	288960	0	0	636520	601642	0	0	0	0
ATCC64974_91770	Glycosyl hydrolase family 3 C-terminal domain	0	0	0	0	0	0	0	0	0	0	1543010	602187	0	0	510750	400399	0	0	2.17994e+06	2.70158e+06	0	0	484420	406459
ATCC64974_9530	Uncharacterized protein	0	0	0	0	0	0	0	0	0	0	2.40229e+06	2.56625e+06	0	0	0	0	0	0	0	0	0	0	0	0
ATCC64974_96490	Flavin containing amine oxidoreductase	0	0	0	0	0	0	0	0	0	0	1.95728e+06	985661	0	0	2464600	557133	0	0	2350400	1.51454e+06	0	0	819730	197829
ATCC64974_96640	Histidine phosphatase superfamily (branch 2)	0	0	0	0	0	0	0	0	0	0	1342670	1.05264e+06	0	0	2380900	560496	0	0	0	0	0	0	0	0
ATCC64974_96820	Serine carboxypeptidase	0	0	0	0	0	0	0	0	0	0	1.88583e+06	386778	0	0	2820300	681198	0	0	4.24443e+06	4.19089e+06	0	0	0	0
ATCC64974_97810	Glycosyl hydrolase family 47	0	0	0	0	0	0	0	0	0	0	1095380	511294	0	0	733550	337408	0	0	788527	307489	0	0	0	0
ATCC64974_63000	E1-like protein-activating enzyme Gsa7p/Apg7p	0	0	0	0	0	0	0	0	0	0	0	0	654207	772351	0	0	0	0	0	0	0	0	0	0
ATCC64974_68060	Uncharacterized protein	0	0	0	0	0	0	0	0	0	0	0	0	1.21562e+06	272889	0	0	0	0	0	0	230547	112436	0	0
ATCC64974_7960	Glycosyl hydrolases family 18	0	0	0	0	0	0	0	0	0	0	0	0	658040	487776	0	0	0	0	0	0	1.34262e+06	1.31775e+06	0	0
ATCC64974_105820	Putative Ig domain	0	0	0	0	0	0	0	0	0	0	0	0	0	0	264927	187123	0	0	0	0	0	0	347150	85013.3
ATCC64974_11230	GDSL-like Lipase/Acylhydrolase family	0	0	0	0	0	0	0	0	0	0	0	0	0	0	9421000	4.56038e+06	0	0	5.05323e+06	1.51093e+06	0	0	0	0
ATCC64974_29760	Cupin	0	0	0	0	0	0	0	0	0	0	0	0	0	0	3.68147e+06	1.65091e+06	0	0	0	0	0	0	0	0
ATCC64974_32880	Eukaryotic aspartyl protease	0	0	0	0	0	0	0	0	0	0	0	0	0	0	2724400	1.15455e+06	0	0	2.37662e+06	2.49916e+06	318300	228097	0	0
ATCC64974_41140	Uncharacterized protein	0	0	0	0	0	0	0	0	0	0	0	0	0	0	3186500	1.52106e+06	0	0	2.63081e+06	2.44086e+06	0	0	0	0
ATCC64974_42440	Serine carboxypeptidase	0	0	0	0	0	0	0	0	0	0	0	0	0	0	3.05113e+06	1.74255e+06	0	0	4444000	1.92118e+06	0	0	2.16489e+06	1.70786e+06
ATCC64974_49560	Cellulase (glycosyl hydrolase family 5)	0	0	0	0	0	0	0	0	0	0	0	0	0	0	771437	545478	0	0	514453	472690	0	0	0	0
ATCC64974_49750	ABC-2 type transporter	0	0	0	0	0	0	0	0	0	0	0	0	0	0	1.48063e+06	494070	0	0	1670290	1.69429e+06	0	0	531283	117572
ATCC64974_61040	Glycosyl hydrolase family 76	0	0	0	0	0	0	0	0	0	0	0	0	0	0	629003	104321	0	0	917700	419781	0	0	935970	110582
ATCC64974_61540	Alpha amylase, catalytic domain	0	0	0	0	0	0	0	0	0	0	0	0	0	0	140763	48242.8	0	0	0	0	0	0	0	0
ATCC64974_6350	FAD binding domain	0	0	0	0	0	0	0	0	0	0	0	0	0	0	5.69165e+06	6.32296e+06	0	0	6552500	7.76793e+06	0	0	2006020	998571
ATCC64974_75490	Histidine phosphatase superfamily (branch 2)	0	0	0	0	0	0	0	0	0	0	0	0	0	0	844343	150603	0	0	0	0	0	0	0	0
ATCC64974_75940	Sulfatase	0	0	0	0	0	0	0	0	0	0	0	0	0	0	428077	63862.3	0	0	0	0	0	0	0	0
ATCC64974_78580	Histidine phosphatase superfamily (branch 2)	0	0	0	0	0	0	0	0	0	0	0	0	0	0	1.01237e+06	186741	0	0	0	0	0	0	0	0
ATCC64974_83280	Cupin	0	0	0	0	0	0	0	0	0	0	0	0	0	0	348967	194729	0	0	0	0	0	0	0	0
ATCC64974_93900	Eukaryotic aspartyl protease	0	0	0	0	0	0	0	0	0	0	0	0	0	0	798763	530732	0	0	1.96357e+06	1.12292e+06	0	0	0	0
ATCC64974_26820	Glycosyl hydrolase family 26	0	0	0	0	0	0	0	0	0	0	0	0	0	0	0	0	0	0	1858440	1.63495e+06	0	0	1.31302e+06	513146
ATCC64974_74970	Fungal chitosanase of glycosyl hydrolase group 75	0	0	0	0	0	0	0	0	0	0	0	0	0	0	0	0	0	0	2493500	587491	995947	618946	0	0
ATCC64974_97830	Uncharacterized protein	0	0	0	0	0	0	0	0	0	0	0	0	0	0	0	0	0	0	2265470	2.66903e+06	0	0	0	0
ATCC64974_104930	Glycosyl hydrolases family 6	0	0	0	0	0	0	0	0	0	0	0	0	0	0	0	0	0	0	0	0	1186710	1.03401e+06	0	0
ATCC64974_91660	LysM domain	0	0	0	0	0	0	0	0	0	0	0	0	0	0	0	0	0	0	0	0	3.22723e+06	1.70024e+06	0	0
ATCC64974_96750	Dioxygenase	0	0	0	0	0	0	0	0	0	0	0	0	0	0	0	0	0	0	0	0	634437	154316	0	0
ATCC64974_18060	Bacterial alpha-L-rhamnosidase 6 hairpin glycosidase domain	0	0	0	0	0	0	0	0	0	0	0	0	0	0	0	0	0	0	0	0	0	0	819347	451893
ATCC64974_2870	Peptidase A4 family	0	0	0	0	0	0	0	0	0	0	0	0	0	0	0	0	0	0	0	0	0	0	4856000	454502
ATCC64974_41050	O-methyltransferase family protein	0	0	0	0	0	0	0	0	0	0	0	0	0	0	0	0	0	0	0	0	0	0	1.83347e+06	367394
ATCC64974_50770	Pregnancy-associated plasma protein-A	0	0	0	0	0	0	0	0	0	0	0	0	0	0	0	0	0	0	0	0	0	0	4.21137e+06	2.58096e+06
ATCC64974_62800	Common central domain of tyrosinase	0	0	0	0	0	0	0	0	0	0	0	0	0	0	0	0	0	0	0	0	0	0	392003	166667
ATCC64974_74790	Arginase family	0	0	0	0	0	0	0	0	0	0	0	0	0	0	0	0	0	0	0	0	0	0	1.36302e+06	1.40635e+06
ATCC64974_9040	Carboxylesterase family	0	0	0	0	0	0	0	0	0	0	0	0	0	0	0	0	0	0	0	0	0	0	782067	303852
Proteins without signal sequence for secretion
ATCC64974_101020	Core histone H2A/H2B/H3/H4	1294700	242148	957830	896235	999357	764756	1153750	792333	1.61533e+06	378307	22645000	1.79814e+07	1.02975e+07	1.19046e+07	4.14703e+07	1.72336e+07	0	0	3.67783e+07	6.59675e+06	1.23092e+06	1.07125e+06	1.48017e+07	6.85452e+06
ATCC64974_12570	Mitochondrial carrier protein	2.46277e+06	719599	543510	337226	5.59137e+06	1.18959e+06	3.11833e+06	1.75827e+06	1.27837e+07	2.09203e+06	3.17797e+06	1.41402e+06	1.59447e+07	7.25216e+06	3.42753e+06	1.70382e+06	7.69877e+06	1.98045e+06	8569800	7.30254e+06	7788800	4.61281e+06	2.49777e+06	1.05717e+06
ATCC64974_1850	GDSL-like Lipase/Acylhydrolase family	783830	424461	258917	156827	0	0	0	0	0	0	8125400	2.58781e+06	386367	288549	1.60443e+07	3.94037e+06	0	0	1.18299e+07	7.53445e+06	608837	619612	7.49163e+06	2.58316e+06
ATCC64974_23160	Eukaryotic aspartyl protease	2.30117e+06	1.09736e+06	303075	470338	0	0	778730	267518	474603	119471	6.98717e+07	1.87092e+07	1.2653e+07	9.23633e+06	3.72103e+07	1.04674e+07	6.81573e+06	8.32457e+06	52505000	3.34346e+07	5.76327e+06	2.52516e+06	4.00253e+06	971629
ATCC64974_23250	Oxidoreductase NAD-binding domain	8989400	2.82682e+06	1.29267e+07	2.72765e+06	1.22276e+07	2.88668e+06	2.09517e+07	7.53166e+06	2.01347e+07	1.08766e+06	1.76123e+07	4.11887e+06	18000000	6.55069e+06	2.08367e+07	2.80698e+06	1.28579e+07	4.02105e+06	1.83813e+07	6.85569e+06	12416100	8.09885e+06	1.22891e+07	4.39209e+06
ATCC64974_23680	C2 domain	188495	100999	0	0	0	0	205374	158765	0	0	0	0	0	0	0	0	341432	252469	0	0	0	0	0	0
ATCC64974_23850	Adenylate kinase	3.5041e+06	2.56157e+06	0	0	0	0	0	0	872400	629305	6.45923e+06	5.25304e+06	2394540	1.33364e+06	6077800	2.32097e+06	2.80473e+06	767208	7912000	1.89635e+06	2.55843e+06	2.07947e+06	3.64577e+06	1.96895e+06
ATCC64974_35080	Histidine phosphatase superfamily (branch 1)	10748400	5.28603e+06	9.87057e+06	3.15572e+06	14469000	5.2589e+06	1.27286e+07	3.96943e+06	1.22977e+07	249588	12463400	3.21004e+06	1.01607e+07	4.79033e+06	6.49767e+06	1.29136e+06	9.25597e+06	4.55403e+06	9.15313e+06	4.13692e+06	1.32606e+07	7.36651e+06	7728800	3.75184e+06
ATCC64974_39210	Endoribonuclease L-PSP	11777400	7.10023e+06	1.39729e+07	5.62268e+06	1.4126e+07	1.56475e+07	4.27087e+07	1.38261e+07	1.69273e+07	5.6499e+06	1.44274e+08	6.41457e+07	31146000	1.68569e+07	1.37137e+08	1.75607e+07	3.21817e+07	1.52592e+07	1.645e+08	1.15658e+08	29190000	1.39864e+07	7.12843e+07	1.63042e+07
ATCC64974_44920	FAD binding domain	3.49657e+07	1.17843e+07	984090	551570	78587000	4.2811e+07	4.35717e+07	7.5506e+06	4.61863e+07	8.76141e+06	29271000	8.62338e+06	71899000	2.95275e+07	3.64057e+07	8.57609e+06	2.09905e+07	2.25753e+07	6.76687e+07	5.86179e+07	7.52113e+07	5.327e+07	4.14703e+07	8.36411e+06
ATCC64974_47190	Uncharacterized protein	1457880	1.13548e+06	260200	209622	2.96792e+07	2.36691e+07	2.74237e+07	4.39048e+06	18645600	1.77466e+07	6.44107e+06	2.777e+06	15919000	4.53892e+06	4.56183e+06	897305	1.75152e+06	2.68856e+06	6.98513e+06	7.0202e+06	1.50909e+07	1.48307e+07	186364	162995
ATCC64974_51900	Glycosyl hydrolases family 18	2172830	1.91257e+06	84141000	2.69875e+07	2.49483e+06	609969	7.50603e+07	1.62804e+07	8.07797e+06	5.23598e+06	4.40807e+08	1.71207e+08	2.21292e+07	1.92875e+07	7.03213e+08	3.05777e+08	503557	356833	6.07403e+08	8.32059e+07	1.53078e+06	1.10757e+06	692120000	1.8105e+08
ATCC64974_53620	Uncharacterized protein	3.48547e+06	216278	774007	753740	6.83473e+06	5.16619e+06	3.61987e+06	3.55259e+06	3.42913e+06	787826	9.26099e+07	7.8771e+07	5458500	4.13494e+06	1.60787e+08	5.05381e+07	3.88873e+06	4.07283e+06	293350000	1.54819e+08	6.31983e+06	6.65434e+06	2.79227e+08	6.78025e+07
ATCC64974_59190	AMP-binding enzyme	190571	98554.9	291930	224215	468516	456732	0	0	0	0	0	0	367320	87932.9	0	0	197677	76773.7	0	0	0	0	0	0
ATCC64974_69610	Uncharacterized protein	451730	223472	0	0	949097	324599	0	0	430590	434119	1583140	805387	1.27566e+06	527767	1.76397e+06	763865	0	0	3020610	3.29671e+06	1.0813e+06	751282	1.86627e+06	805298
ATCC64974_74920	FAD binding domain	155490	53651	0	0	0	0	0	0	0	0	0	0	0	0	0	0	0	0	0	0	0	0	0	0
ATCC64974_77490	Eukaryotic aspartyl protease	2.27307e+06	393240	108821	115708	1.66759e+06	1.33087e+06	0	0	1019230	515178	9.52567e+06	3.12215e+06	3.04337e+06	1.10324e+06	14693000	2.81906e+06	1208190	1.16191e+06	1.40625e+07	8.74465e+06	3.93843e+06	2.01045e+06	1.04279e+07	1.07178e+06
ATCC64974_81490	Ubiquitin family	2.43847e+06	436504	9.01493e+06	7.46061e+06	5.09892e+06	6.09038e+06	28689000	1.47591e+07	12186800	1.16647e+07	2.14137e+08	7.89545e+07	3.13307e+07	1.45334e+07	1.48269e+08	5.39219e+07	7.89016e+07	8.89862e+07	219020000	1.63062e+08	1.20527e+08	1.85238e+07	1.39657e+08	1.91659e+07
ATCC64974_89400	Glycosyl hydrolases family 43	1.94164e+06	1.5942e+06	0	0	28831100	2.9821e+07	5.90213e+07	1.66046e+07	3105550	3.20831e+06	8.07087e+07	2.2394e+07	2.52869e+06	3.24473e+06	68698000	1.43222e+07	0	0	100515000	5.1173e+07	0	0	1.03088e+08	1.24061e+07
ATCC64974_104770	S-adenosyl-L-homocysteine hydrolase	0	0	2.80441e+06	2.69327e+06	0	0	1896660	801357	0	0	20298600	1.71063e+07	0	0	26263000	1.22206e+07	0	0	16309400	1.67186e+07	0	0	14787000	3.74498e+06
ATCC64974_105620	Aminotransferase class-V	0	0	77754.7	47823.9	0	0	0	0	0	0	9.71187e+06	5.36601e+06	0	0	2.02633e+07	8.61924e+06	0	0	14132200	9.34031e+06	0	0	25719000	5.7342e+06
ATCC64974_109650	Serine aminopeptidase, S33	0	0	2.09637e+06	457744	1.08846e+07	1.11674e+07	2.79687e+07	4.57161e+06	4.93037e+06	870096	6.00637e+07	1.15537e+07	5.04037e+06	2.8395e+06	71464000	1.3369e+07	0	0	8.02783e+07	3.58149e+07	7.63883e+06	8.46736e+06	49272000	6.68912e+06
ATCC64974_17050	Pleckstrin homology domain	0	0	801583	511223	0	0	323077	175752	0	0	7.12387e+06	2.47569e+06	135077	19949.1	1.16128e+07	2.57343e+06	0	0	1.23967e+07	4.14738e+06	0	0	1.50927e+07	4.182e+06
ATCC64974_20670	RNA recognition motif. (a.k.a. RRM, RBD, or RNP domain)	0	0	249749	279367	0	0	0	0	0	0	1242610	570591	0	0	0	0	0	0	0	0	0	0	655510	568818
ATCC64974_21820	Catalase	0	0	116073	9534.47	0	0	475377	631013	0	0	62379900	4.74121e+07	0	0	102906000	3.45279e+07	0	0	1.35448e+08	6.43138e+07	211123	133293	1.47337e+08	3.11597e+07
ATCC64974_24800	Expressed protein	0	0	210019	163652	0	0	2.37513e+06	1.58806e+06	535563	361500	1.98257e+07	8.11403e+06	724773	684756	18181800	7.30987e+06	0	0	3.16723e+07	1.8717e+07	0	0	1.72873e+07	1.55569e+06
ATCC64974_27170	Thioredoxin	0	0	1422240	861381	0	0	12438300	1.77273e+07	0	0	2.77487e+08	7.72369e+07	0	0	1.65847e+08	2.37356e+07	0	0	1.95497e+08	9.6221e+07	0	0	157944000	1.9223e+08
ATCC64974_45950	Copper/zinc superoxide dismutase (SODC)	0	0	5612070	6.31538e+06	0	0	9686800	8.75087e+06	0	0	1.34854e+08	4.00935e+07	1.4756e+06	1.24097e+06	118966000	3.56708e+07	0	0	1.05946e+08	5.49072e+07	554500	511927	1.04304e+08	4.4571e+07
ATCC64974_52350	Pectate lyase superfamily protein	0	0	2692800	1.13918e+06	0	0	4.65153e+06	1.62295e+06	0	0	35044000	1.3343e+07	318472	233465	63134000	2.30041e+07	0	0	4.85403e+07	1.11569e+07	0	0	47379000	1.39432e+07
ATCC64974_53350	Glycosyl hydrolases family 38 N-terminal domain	0	0	60166	34812	0	0	108240	83887.8	0	0	18948200	1.25363e+07	0	0	4.35023e+07	1.19975e+07	0	0	4.43083e+07	2.70803e+07	0	0	3.47063e+07	1.11175e+07
ATCC64974_64720	DnaJ domain family protein	0	0	688210	111071	458847	374168	733367	418915	1.4807e+06	1.07329e+06	1.20786e+06	1.03188e+06	0	0	0	0	0	0	0	0	0	0	0	0
ATCC64974_79660	ERAP1-like C-terminal domain	0	0	66229.7	65572.8	0	0	214571	304877	0	0	18156000	8.0927e+06	0	0	39598000	1.31299e+07	0	0	3.31017e+07	1.88513e+07	0	0	3.66743e+07	9.97557e+06
ATCC64974_8110	Aminopeptidase I zinc metalloprotease (M18)	0	0	53962	7940.74	0	0	291266	394326	0	0	2.88883e+07	1.23474e+07	0	0	61093000	1.86708e+07	0	0	4.93927e+07	1.54174e+07	0	0	40031000	1.23543e+07
ATCC64974_86070	ATPase family associated with various cellular activities (AAA)	0	0	755323	584787	851813	346418	968873	295911	1.86356e+06	1.21845e+06	3.24553e+06	2.20964e+06	303998	200741	3.52027e+06	1.90603e+06	868483	539715	1927000	1.07341e+06	576943	408093	409470	174816
ATCC64974_87920	Aldo/keto reductase family	0	0	753212	792318	0	0	1.43841e+06	1.53644e+06	0	0	38727000	1.38007e+07	0	0	3.99537e+07	1.95662e+07	0	0	3.32227e+07	1.50614e+07	0	0	6.06077e+07	1.2221e+07
ATCC64974_95780	2-oxoacid dehydrogenases acyltransferase (catalytic domain)	0	0	587567	325994	0	0	0	0	0	0	179667	52327.6	0	0	0	0	0	0	0	0	0	0	0	0
ATCC64974_110470	IMP-specific 5'-nucleotidase	0	0	0	0	4442110	6.33392e+06	0	0	0	0	1020530	1.01931e+06	0	0	3508200	1.89494e+06	0	0	8.68883e+06	9.67454e+06	0	0	0	0
ATCC64974_21050	Thioredoxin	0	0	0	0	360751	399825	4054100	2.97785e+06	0	0	38060000	9.94839e+06	1.36047e+06	1.07699e+06	2.91173e+07	9.41948e+06	0	0	39538000	3.1524e+07	2.20153e+06	1.40278e+06	26465000	3.35673e+06
ATCC64974_57090	Ribonuclease T2 family	0	0	0	0	146297	85555.7	232410	162609	282903	51216.5	4.98013e+06	3.46086e+06	117616	77977.6	7.10453e+06	2.24061e+06	0	0	5250400	5.24452e+06	0	0	1808500	879341
ATCC64974_62890	Glycosyl hydrolases family 18	0	0	0	0	109176	103145	0	0	335926	251967	0	0	364477	283734	0	0	98396.5	78140.2	0	0	274480	167281	0	0
ATCC64974_62900	Pectate lyase superfamily protein	0	0	0	0	1.16755e+06	1.77411e+06	0	0	654627	524854	0	0	2292600	1.15055e+06	0	0	0	0	0	0	2.14007e+06	1.9728e+06	0	0
ATCC64974_1540	Uncharacterized protein	0	0	0	0	0	0	1.51933e+06	780776	0	0	1.09555e+07	7.11262e+06	0	0	1.67357e+07	3.63869e+06	0	0	1.78107e+07	1.67135e+07	471877	48206.1	6.20847e+06	4.8014e+06
ATCC64974_20080	Aldo/keto reductase family	0	0	0	0	0	0	764927	636523	0	0	2.21722e+07	1.24313e+07	0	0	19816600	9.89511e+06	0	0	1.77624e+07	1.6697e+07	0	0	1.52453e+07	3.66263e+06
ATCC64974_20820	Ubiquitin family	0	0	0	0	0	0	1.59568e+06	923441	0	0	6.69913e+06	270907	3.98457e+06	1.73788e+06	4787400	577418	1.12146e+07	1.17464e+07	5.50107e+06	4.77366e+06	6.76837e+06	3.34752e+06	4.12653e+06	2.74987e+06
ATCC64974_2190	MFS transporter, sugar porter (SP) family protein	0	0	0	0	0	0	384157	288909	0	0	4931500	3.50977e+06	0	0	0	0	0	0	2540660	3.21555e+06	0	0	0	0
ATCC64974_32290	Actin	0	0	0	0	0	0	178478	103105	0	0	4230170	4.90591e+06	4.19307e+07	7.21827e+07	8.74867e+06	1.64381e+06	472853	448377	4.66573e+06	635411	335590	317076	937880	918291
ATCC64974_34510	Dienelactone hydrolase family	0	0	0	0	0	0	316890	328187	0	0	1.44083e+07	4.76524e+06	0	0	6.92673e+06	2.34491e+06	0	0	9.61927e+06	1.08954e+07	0	0	7.05207e+06	1.59759e+06
ATCC64974_35340	Protein of unknown function (DUF1687)	0	0	0	0	0	0	1.68291e+06	1.15967e+06	0	0	31008000	8.95656e+06	0	0	13444000	6.54738e+06	0	0	1.84854e+07	1.38793e+07	0	0	1.31679e+07	5.32195e+06
ATCC64974_3590	Cofilin/tropomyosin-type actin-binding protein	0	0	0	0	0	0	1737700	1.02502e+06	0	0	2.38357e+07	2.2276e+06	0	0	8.34693e+06	5.21889e+06	0	0	1.68793e+07	1.07714e+07	0	0	1.04485e+07	2.34051e+06
ATCC64974_3650	Glycosyl hydrolase family 92	0	0	0	0	0	0	1.45831e+06	1.26363e+06	0	0	1.16659e+07	5.234e+06	0	0	1.04302e+07	2.96527e+06	0	0	1.2117e+07	6.84146e+06	0	0	6.61967e+06	1.58848e+06
ATCC64974_45960	Transaldolase/Fructose-6-phosphate aldolase	0	0	0	0	0	0	1.31363e+06	1.37614e+06	0	0	56415000	2.79806e+07	0	0	4.85417e+07	2.11547e+07	0	0	4.27953e+07	4.02023e+07	0	0	2.70693e+07	4.71625e+06
ATCC64974_48730	14-3-3 protein	0	0	0	0	0	0	483810	139583	0	0	2.16627e+07	1.2086e+07	0	0	26752000	4.40129e+06	0	0	3.04477e+07	2.85654e+07	0	0	1.83113e+07	2.54087e+06
ATCC64974_49090	Cyclophilin type peptidyl-prolyl cis-trans isomerase/CLD	0	0	0	0	0	0	8407560	7.94224e+06	0	0	83299000	1.95552e+07	0	0	40532000	2.05819e+07	0	0	6.46363e+07	5.42883e+07	0	0	7.59573e+07	1.39993e+07
ATCC64974_50500	Hsp70 protein	0	0	0	0	0	0	372143	168790	0	0	24005000	1.24067e+07	0	0	17579500	8.91901e+06	0	0	1.98199e+07	2.10805e+07	0	0	1.06665e+07	3.72853e+06
ATCC64974_56490	EB1-like C-terminal motif	0	0	0	0	0	0	184981	238941	0	0	11738100	2.30964e+06	0	0	8576600	3.90269e+06	0	0	8.80857e+06	9.7854e+06	0	0	4.92523e+06	2.0956e+06
ATCC64974_57970	Aminotransferase class I and II family protein	0	0	0	0	0	0	657414	559506	0	0	0	0	0	0	0	0	0	0	0	0	0	0	0	0
ATCC64974_65530	UBA/TS-N domain	0	0	0	0	0	0	839927	1.10007e+06	0	0	1.98593e+07	2.38711e+06	0	0	1.15838e+07	1.98743e+06	0	0	1.72892e+07	1.86813e+07	0	0	11052800	6.67612e+06
ATCC64974_68870	Phosphoglucose isomerase	0	0	0	0	0	0	107709	63617.4	0	0	11061000	4.96331e+06	0	0	1.50383e+07	8.8358e+06	0	0	7.87383e+06	2.43414e+06	0	0	1.03387e+07	3.40723e+06
ATCC64974_69070	Hsp70 protein	0	0	0	0	0	0	241410	65591.2	0	0	9.38523e+06	2.47879e+06	0	0	3.00737e+06	1.36084e+06	0	0	4.29013e+06	4.67022e+06	0	0	1.15935e+06	473122
ATCC64974_71220	SUR7/PalI family protein	0	0	0	0	0	0	1.61323e+06	1.02073e+06	0	0	6.44237e+07	1.78149e+07	0	0	24349000	6.45631e+06	0	0	2.35758e+07	2.78511e+07	0	0	3.14007e+06	2.70283e+06
ATCC64974_7620	ERAP1-like C-terminal domain	0	0	0	0	0	0	164700	168432	0	0	4121100	2.38586e+06	0	0	8586900	2.77122e+06	0	0	6199000	6.05602e+06	0	0	4349100	992587
ATCC64974_76670	Peptidase family M49	0	0	0	0	0	0	129466	119621	0	0	8.07607e+06	4.94286e+06	0	0	1.58067e+07	4.83968e+06	0	0	1.21172e+07	7.39725e+06	0	0	1.47917e+07	6.11192e+06
ATCC64974_78120	Carbamoyl-phosphate synthase L chain, ATP binding domain	0	0	0	0	0	0	165392	82042.8	0	0	2.07642e+06	1.30878e+06	0	0	1.32361e+06	435762	0	0	690057	301185	0	0	1.1026e+06	247381
ATCC64974_81430	Aminotransferase class I and II	0	0	0	0	0	0	68868	21054.7	0	0	9.09263e+06	4.48651e+06	0	0	1.67174e+07	8.54422e+06	0	0	1.23438e+07	7.19711e+06	0	0	1.29711e+07	8.14603e+06
ATCC64974_100320	NAD binding domain of 6-phosphogluconate dehydrogenase	0	0	0	0	0	0	0	0	0	0	290349	282327	0	0	475220	352538	0	0	0	0	0	0	0	0
ATCC64974_100780	Aldehyde dehydrogenase family	0	0	0	0	0	0	0	0	0	0	140589	151013	0	0	1.06354e+06	701239	0	0	0	0	0	0	405217	228321
ATCC64974_101030	Centromere kinetochore component CENP-T histone fold	0	0	0	0	0	0	0	0	0	0	32622000	3.12661e+07	0	0	7.61063e+07	2.57054e+07	0	0	61204000	4.58028e+07	0	0	8945800	7.9959e+06
ATCC64974_101290	Transketolase, thiamine diphosphate binding domain	0	0	0	0	0	0	0	0	0	0	497627	391788	0	0	1891600	1.31153e+06	0	0	1.46632e+06	1.52117e+06	0	0	1005880	411481
ATCC64974_101300	Spermine/spermidine synthase domain	0	0	0	0	0	0	0	0	0	0	8.52313e+06	4.29456e+06	0	0	1.10971e+07	2.44041e+06	0	0	11021700	6.58603e+06	0	0	1.85437e+07	5.47391e+06
ATCC64974_10150	Glutathione-dependent formaldehyde-activating enzyme	0	0	0	0	0	0	0	0	0	0	1.04875e+06	1.23327e+06	0	0	1.09046e+06	859638	0	0	1288310	761158	0	0	515550	135813
ATCC64974_102230	Hsp70 protein	0	0	0	0	0	0	0	0	0	0	1307000	222625	0	0	590737	454487	0	0	371007	52357.6	0	0	0	0
ATCC64974_102250	La domain	0	0	0	0	0	0	0	0	0	0	703160	552525	0	0	0	0	0	0	0	0	0	0	0	0
ATCC64974_10240	Aconitate hydratase, mitochondrial	0	0	0	0	0	0	0	0	0	0	1.82289e+06	1.16844e+06	0	0	0	0	0	0	1.78347e+06	1.28812e+06	0	0	890180	393219
ATCC64974_103680	EF-1 guanine nucleotide exchange domain	0	0	0	0	0	0	0	0	0	0	1.41659e+06	1.04915e+06	0	0	0	0	0	0	630277	582205	0	0	0	0
ATCC64974_103730	Ribosomal protein L6e	0	0	0	0	0	0	0	0	0	0	1.72257e+06	1.14232e+06	0	0	2.24283e+06	738441	0	0	2.46987e+06	1.09398e+06	0	0	1270870	816066
ATCC64974_104600	ABC transporter	0	0	0	0	0	0	0	0	0	0	695307	594098	0	0	0	0	0	0	0	0	0	0	0	0
ATCC64974_104950	Aldo/keto reductase family	0	0	0	0	0	0	0	0	0	0	2.45021e+06	3.66856e+06	0	0	0	0	0	0	0	0	0	0	0	0
ATCC64974_106430	6,7-dimethyl-8-ribityllumazine synthase	0	0	0	0	0	0	0	0	0	0	904983	459804	0	0	0	0	0	0	0	0	0	0	0	0
ATCC64974_106840	14-3-3 protein	0	0	0	0	0	0	0	0	0	0	7195000	4.30722e+06	0	0	13346800	7.62451e+06	0	0	1.6804e+07	1.82785e+07	0	0	1.19966e+07	3.21965e+06
ATCC64974_106990	Ras family	0	0	0	0	0	0	0	0	0	0	2.13389e+06	1.72218e+06	0	0	3.05223e+06	1.75015e+06	0	0	3.17093e+06	2.74817e+06	0	0	2.43607e+06	1.27943e+06
ATCC64974_1070	Cytochrome P450	0	0	0	0	0	0	0	0	0	0	2.42577e+06	1.25309e+06	0	0	1.08865e+06	408958	0	0	916090	530904	0	0	0	0
ATCC64974_10730	Prolyl oligopeptidase family	0	0	0	0	0	0	0	0	0	0	5.15383e+06	3.09338e+06	0	0	1.15723e+07	1.10773e+06	0	0	7984800	5.41323e+06	0	0	4.93767e+06	1.19677e+06
ATCC64974_107530	Neutral/alkaline non-lysosomal ceramidase, N-terminal	0	0	0	0	0	0	0	0	0	0	1.14538e+06	652177	0	0	598153	336268	0	0	1038330	830899	0	0	0	0
ATCC64974_107820	Ribosomal L27e protein family	0	0	0	0	0	0	0	0	0	0	15751490	2.59605e+07	0	0	1470000	1.05885e+06	0	0	0	0	0	0	0	0
ATCC64974_107900	Elongation factor Tu GTP binding domain	0	0	0	0	0	0	0	0	0	0	5.3862e+06	5.19529e+06	0	0	1.35033e+07	5.89276e+06	0	0	8.04677e+06	2.13878e+06	0	0	3083800	1.7023e+06
ATCC64974_107950	Glutaredoxin	0	0	0	0	0	0	0	0	0	0	1.43957e+06	707962	0	0	0	0	0	0	0	0	0	0	0	0
ATCC64974_108070	RHO protein GDP dissociation inhibitor	0	0	0	0	0	0	0	0	0	0	2.82807e+06	1.09121e+06	0	0	2.8755e+06	2.91623e+06	0	0	2944660	2.0485e+06	0	0	2.54363e+06	2.00398e+06
ATCC64974_108310	Ribosomal protein L7Ae/L30e/S12e/Gadd45 family	0	0	0	0	0	0	0	0	0	0	2.50167e+06	1.05128e+06	0	0	3.06503e+06	1.13336e+06	0	0	0	0	0	0	0	0
ATCC64974_108400	Mitochondrial carrier protein	0	0	0	0	0	0	0	0	0	0	2.41979e+06	2.09692e+06	0	0	9560600	6.41274e+06	0	0	5.06497e+06	1.55119e+06	0	0	3239200	3.00842e+06
ATCC64974_109190	Ribosomal protein S3, C-terminal domain	0	0	0	0	0	0	0	0	0	0	615768	758191	0	0	2.51847e+06	1.51187e+06	0	0	826877	104470	0	0	174013	78667.8
ATCC64974_109490	Porphobilinogen deaminase, dipyromethane cofactor binding domain	0	0	0	0	0	0	0	0	0	0	920990	744069	0	0	0	0	0	0	0	0	0	0	0	0
ATCC64974_109950	Tubulin folding cofactor D C terminal	0	0	0	0	0	0	0	0	0	0	52057.7	29972.2	0	0	0	0	0	0	0	0	0	0	0	0
ATCC64974_110120	Ras family	0	0	0	0	0	0	0	0	0	0	474113	389563	0	0	0	0	0	0	0	0	0	0	0	0
ATCC64974_110170	RanBP1 domain	0	0	0	0	0	0	0	0	0	0	549597	450303	0	0	0	0	0	0	0	0	0	0	0	0
ATCC64974_110180	YEATS family	0	0	0	0	0	0	0	0	0	0	6.11847e+06	2.88192e+06	0	0	2.68413e+06	1.93088e+06	0	0	5.33397e+06	5.84492e+06	0	0	2347700	324673
ATCC64974_11920	Alpha/beta hydrolase family	0	0	0	0	0	0	0	0	0	0	718680	602366	0	0	0	0	0	0	0	0	0	0	0	0
ATCC64974_12090	Isocitrate/isopropylmalate dehydrogenase	0	0	0	0	0	0	0	0	0	0	669505	720257	0	0	334193	346233	0	0	345437	330743	0	0	0	0
ATCC64974_12600	alpha/beta hydrolase fold	0	0	0	0	0	0	0	0	0	0	912197	729816	0	0	882727	438550	0	0	658517	830225	0	0	0	0
ATCC64974_13000	Metallopeptidase family M24	0	0	0	0	0	0	0	0	0	0	1022370	872908	0	0	3147800	930283	0	0	6421930	8.19512e+06	0	0	1096230	714303
ATCC64974_14040	Membrane dipeptidase (Peptidase family M19)	0	0	0	0	0	0	0	0	0	0	1592200	1.91287e+06	0	0	4.33493e+06	1.03178e+06	0	0	2988240	3.00635e+06	0	0	1.82919e+06	788382
ATCC64974_15280	Translationally controlled tumour protein	0	0	0	0	0	0	0	0	0	0	6.38697e+06	3.47722e+06	0	0	5645500	3.25514e+06	0	0	6.92197e+06	3.16052e+06	0	0	0	0
ATCC64974_15620	Glutathione S-transferase, C-terminal domain	0	0	0	0	0	0	0	0	0	0	1.0071e+07	6.21917e+06	0	0	5.38293e+06	2.0144e+06	0	0	4549800	4.18807e+06	0	0	1249970	862842
ATCC64974_15880	Isocitrate lyase family	0	0	0	0	0	0	0	0	0	0	2.90794e+06	4.52869e+06	0	0	1116950	940583	0	0	3.37607e+06	2.63136e+06	0	0	4.98139e+06	4.2456e+06
ATCC64974_16620	Metallo-beta-lactamase family protein	0	0	0	0	0	0	0	0	0	0	2363760	1.8771e+06	0	0	0	0	0	0	0	0	0	0	0	0
ATCC64974_16630	Aldehyde dehydrogenase family	0	0	0	0	0	0	0	0	0	0	1.75682e+06	1.58476e+06	0	0	3077500	1.02188e+06	0	0	2.84802e+06	2.6139e+06	0	0	437107	267748
ATCC64974_17770	Aldo/keto reductase family	0	0	0	0	0	0	0	0	0	0	3.13773e+07	1.15023e+07	0	0	2.93513e+07	6.94308e+06	0	0	2.48253e+07	2.30102e+07	0	0	28171000	3.99844e+06
ATCC64974_18170	Glyoxalase-like domain	0	0	0	0	0	0	0	0	0	0	2.4346e+06	1.27362e+06	0	0	3019200	796860	0	0	3.68433e+06	1.82204e+06	0	0	2.49997e+06	215277
ATCC64974_18490	Ras family	0	0	0	0	0	0	0	0	0	0	7.91137e+06	2.73117e+06	0	0	2.97836e+06	1.94786e+06	0	0	2.84719e+06	2.05582e+06	0	0	6.70783e+06	1.12054e+06
ATCC64974_1860	Amidohydrolase family	0	0	0	0	0	0	0	0	0	0	608124	822287	0	0	2.61787e+06	1.47475e+06	0	0	2169390	1.50392e+06	0	0	2.29667e+06	959170
ATCC64974_18690	Uncharacterized protein	0	0	0	0	0	0	0	0	0	0	6587700	4.2754e+06	0	0	2.32333e+06	1.1074e+06	0	0	4260300	5.53101e+06	0	0	1.46837e+06	99724.7
ATCC64974_19060	NADPH-dependent FMN reductase	0	0	0	0	0	0	0	0	0	0	1.50989e+07	6.80049e+06	0	0	27410000	6.46495e+06	0	0	10507500	7.23779e+06	0	0	14635600	8.36231e+06
ATCC64974_19800	DnaJ C terminal domain	0	0	0	0	0	0	0	0	0	0	1228430	632128	0	0	0	0	0	0	0	0	0	0	0	0
ATCC64974_19820	Uroporphyrinogen decarboxylase (URO-D)	0	0	0	0	0	0	0	0	0	0	2013600	3.1894e+06	0	0	1.19047e+06	1.20146e+06	0	0	1.12957e+06	1.52559e+06	0	0	2.2585e+06	1.2302e+06
ATCC64974_19920	Calcineurin-like phosphoesterase	0	0	0	0	0	0	0	0	0	0	3.1149e+06	2.66943e+06	0	0	5.04717e+06	2.00899e+06	0	0	6.32107e+06	5.10856e+06	0	0	2.31389e+06	1.348e+06
ATCC64974_19980	Proliferating cell nuclear antigen, N-terminal domain	0	0	0	0	0	0	0	0	0	0	6.4049e+06	5.87814e+06	0	0	2380000	1.00651e+06	0	0	3.25823e+06	2.40141e+06	0	0	0	0
ATCC64974_2020	FMN-dependent dehydrogenase	0	0	0	0	0	0	0	0	0	0	353378	297466	0	0	417980	259269	0	0	431670	453617	0	0	324020	99549
ATCC64974_20310	Alcohol dehydrogenase GroES-like domain	0	0	0	0	0	0	0	0	0	0	1.6203e+07	7.79371e+06	0	0	3.59567e+07	1.7693e+07	0	0	28251800	2.77422e+07	0	0	1.91523e+07	4.25471e+06
ATCC64974_20860	Elongation factor Tu GTP binding domain	0	0	0	0	0	0	0	0	0	0	901203	1.01333e+06	0	0	0	0	0	0	381940	239754	0	0	366513	331152
ATCC64974_2090	Pyridoxamine 5'-phosphate oxidase	0	0	0	0	0	0	0	0	0	0	1.73017e+07	1.01277e+07	0	0	27182000	2.1414e+06	0	0	3.36853e+07	1.4482e+07	0	0	27659000	1.36051e+06
ATCC64974_21630	Peroxidase	0	0	0	0	0	0	0	0	0	0	6288900	4.10022e+06	0	0	1.54656e+07	8.1961e+06	0	0	1.21873e+07	7.26727e+06	0	0	1.59853e+07	1.96738e+06
ATCC64974_21700	Peptidase C1-like family	0	0	0	0	0	0	0	0	0	0	1.33797e+06	883432	0	0	1437630	669213	0	0	431853	287017	0	0	0	0
ATCC64974_23050	FAD binding domain	0	0	0	0	0	0	0	0	0	0	717870	473193	0	0	344753	33315.5	0	0	0	0	0	0	0	0
ATCC64974_25230	Eukaryotic aspartyl protease	0	0	0	0	0	0	0	0	0	0	1.01414e+06	675609	0	0	1.42917e+06	311831	0	0	1.29296e+06	378866	0	0	0	0
ATCC64974_25760	Major Facilitator Superfamily protein	0	0	0	0	0	0	0	0	0	0	2.78863e+06	1.4567e+06	0	0	3.04353e+06	2.11548e+06	0	0	2120900	905606	0	0	679247	215458
ATCC64974_2800	Profilin	0	0	0	0	0	0	0	0	0	0	1.07347e+07	4.49471e+06	0	0	0	0	0	0	4239100	5.50739e+06	0	0	7.65553e+06	1.94648e+06
ATCC64974_28060	Phytanoyl-CoA dioxygenase (PhyH)	0	0	0	0	0	0	0	0	0	0	643380	413774	0	0	0	0	0	0	0	0	0	0	319727	143963
ATCC64974_28140	Glutathione S-transferase, N-terminal domain	0	0	0	0	0	0	0	0	0	0	244023	159311	0	0	0	0	0	0	0	0	0	0	0	0
ATCC64974_28200	Gamma interferon inducible lysosomal thiol reductase (GILT)	0	0	0	0	0	0	0	0	0	0	4529900	2.81498e+06	0	0	9.22617e+06	2.91559e+06	0	0	1.26791e+07	1.11569e+07	0	0	8.14933e+06	637944
ATCC64974_28230	Transcription initiation factor IIA, gamma subunit	0	0	0	0	0	0	0	0	0	0	1.6017e+06	1.266e+06	0	0	3996800	1.35165e+06	0	0	3632900	3.72343e+06	0	0	958383	287628
ATCC64974_28370	Ras family	0	0	0	0	0	0	0	0	0	0	1.17463e+06	911617	0	0	0	0	0	0	0	0	0	0	0	0
ATCC64974_28420	Eukaryotic protein of unknown function (DUF866)	0	0	0	0	0	0	0	0	0	0	2.22364e+06	1.7172e+06	0	0	0	0	0	0	0	0	0	0	0	0
ATCC64974_28450	Putative molybdopterin binding domain family protein	0	0	0	0	0	0	0	0	0	0	2.25883e+06	1.93746e+06	0	0	0	0	0	0	0	0	0	0	0	0
ATCC64974_28630	Enoyl-(Acyl carrier protein) reductase	0	0	0	0	0	0	0	0	0	0	1262280	958061	0	0	5.65853e+06	2.00501e+06	0	0	2.61093e+06	2.19899e+06	0	0	1351380	808749
ATCC64974_30760	NmrA-like family	0	0	0	0	0	0	0	0	0	0	10294700	5.53318e+06	0	0	5818500	6.2563e+06	0	0	4.81577e+06	3.93102e+06	0	0	8.09467e+06	1.2787e+06
ATCC64974_30880	short chain dehydrogenase	0	0	0	0	0	0	0	0	0	0	606930	264458	0	0	0	0	0	0	0	0	0	0	0	0
ATCC64974_31110	FAD binding domain	0	0	0	0	0	0	0	0	0	0	1.80536e+06	1.23305e+06	0	0	5259400	1.63649e+06	0	0	929220	564645	0	0	0	0
ATCC64974_31270	MmgE/PrpD family	0	0	0	0	0	0	0	0	0	0	2.15784e+06	2.17215e+06	0	0	3641300	1.39809e+06	0	0	2.90057e+06	2.40208e+06	0	0	1916700	473732
ATCC64974_31340	NAC domain	0	0	0	0	0	0	0	0	0	0	1.84813e+06	527343	0	0	0	0	0	0	0	0	0	0	3655400	3.50321e+06
ATCC64974_31900	ARD/ARD' family	0	0	0	0	0	0	0	0	0	0	8.77153e+06	4.9613e+06	0	0	2.29727e+06	1.98493e+06	0	0	2.98257e+06	2.84733e+06	0	0	1.77783e+06	542604
ATCC64974_320	ATP-grasp domain	0	0	0	0	0	0	0	0	0	0	167738	170368	0	0	0	0	0	0	0	0	0	0	0	0
ATCC64974_32100	Elongation factor 1 gamma, conserved domain	0	0	0	0	0	0	0	0	0	0	2.87057e+07	2.27176e+07	0	0	10120900	4.96499e+06	0	0	8813500	8.32416e+06	0	0	5.01063e+06	1.13714e+06
ATCC64974_32430	D-isomer specific 2-hydroxyacid dehydrogenase, NAD binding domain	0	0	0	0	0	0	0	0	0	0	20396200	1.00662e+07	0	0	3.55717e+07	1.35318e+07	0	0	27829500	2.5932e+07	0	0	19946000	6.7754e+06
ATCC64974_32940	Calponin homology (CH) domain	0	0	0	0	0	0	0	0	0	0	732847	345510	0	0	476823	296768	0	0	938903	965193	0	0	0	0
ATCC64974_33020	Metallopeptidase family M24	0	0	0	0	0	0	0	0	0	0	1.03256e+07	6.13011e+06	0	0	1.58833e+07	6.14516e+06	0	0	13765200	1.01785e+07	0	0	1.20433e+07	2.37241e+06
ATCC64974_33040	Peptidase family M1 domain	0	0	0	0	0	0	0	0	0	0	301015	221710	0	0	393763	273481	0	0	0	0	0	0	0	0
ATCC64974_34190	Protein of unknown function (DUF1688)	0	0	0	0	0	0	0	0	0	0	956424	747558	0	0	309213	68587.3	0	0	409960	396402	0	0	0	0
ATCC64974_34720	Cyclophilin type peptidyl-prolyl cis-trans isomerase/CLD	0	0	0	0	0	0	0	0	0	0	1265790	564372	0	0	0	0	0	0	0	0	0	0	0	0
ATCC64974_34790	Hexokinase	0	0	0	0	0	0	0	0	0	0	3.23853e+06	1.93969e+06	0	0	2.85537e+06	840818	0	0	2599690	2.80291e+06	0	0	1.60053e+06	156420
ATCC64974_34820	Redoxin	0	0	0	0	0	0	0	0	0	0	9.31203e+06	3.38705e+06	0	0	9.18927e+06	5.02593e+06	0	0	1.00438e+07	6.77342e+06	0	0	8147100	3.19601e+06
ATCC64974_34830	TAP-like protein	0	0	0	0	0	0	0	0	0	0	843657	520574	0	0	2.50957e+06	843960	0	0	2927700	1.51013e+06	0	0	4.50143e+06	994527
ATCC64974_3550	Rieske [2Fe-2S] domain	0	0	0	0	0	0	0	0	0	0	740890	572819	0	0	851940	422427	0	0	686777	132766	0	0	542067	107810
ATCC64974_37290	TCP-1/cpn60 chaperonin family	0	0	0	0	0	0	0	0	0	0	1.09936e+06	1.0043e+06	0	0	1.88243e+06	748200	0	0	461173	352065	0	0	312843	185659
ATCC64974_38000	DNA/RNA non-specific endonuclease	0	0	0	0	0	0	0	0	0	0	564480	379014	0	0	496537	262372	0	0	0	0	0	0	0	0
ATCC64974_38580	Tubulin binding cofactor A	0	0	0	0	0	0	0	0	0	0	4394400	1.72183e+06	0	0	0	0	0	0	2.02036e+06	2.98135e+06	0	0	0	0
ATCC64974_38920	Cytochrome b5-like Heme/Steroid binding domain	0	0	0	0	0	0	0	0	0	0	1.32072e+07	6.05317e+06	0	0	3.60513e+06	2.01124e+06	0	0	7.46363e+06	8.98487e+06	0	0	1.69281e+06	948891
ATCC64974_39310	RNA recognition motif. (a.k.a. RRM, RBD, or RNP domain)	0	0	0	0	0	0	0	0	0	0	3703900	2.30276e+06	0	0	4344600	2.57145e+06	0	0	4.74639e+06	6.08114e+06	0	0	2664900	805547
ATCC64974_39520	Indoleamine 2,3-dioxygenase	0	0	0	0	0	0	0	0	0	0	2.01804e+06	1.5338e+06	0	0	2.41367e+06	1.42957e+06	0	0	3880620	4.62104e+06	0	0	1.42757e+06	302880
ATCC64974_39650	STI1 domain	0	0	0	0	0	0	0	0	0	0	1444950	1.95308e+06	0	0	0	0	0	0	0	0	0	0	0	0
ATCC64974_39660	C2 domain	0	0	0	0	0	0	0	0	0	0	236593	198806	0	0	0	0	0	0	0	0	0	0	0	0
ATCC64974_40090	Ribosomal protein S5, N-terminal domain	0	0	0	0	0	0	0	0	0	0	801803	490366	0	0	0	0	0	0	321580	107047	0	0	0	0
ATCC64974_4080	Triosephosphate isomerase	0	0	0	0	0	0	0	0	0	0	22877000	1.5168e+07	0	0	1.06884e+07	4.13159e+06	0	0	1.4143e+07	1.17404e+07	0	0	9.88207e+06	4.61909e+06
ATCC64974_4140	Prp19/Pso4-like	0	0	0	0	0	0	0	0	0	0	264475	257915	0	0	0	0	0	0	0	0	0	0	0	0
ATCC64974_43110	EthD domain	0	0	0	0	0	0	0	0	0	0	2668460	2.4005e+06	0	0	7.53133e+06	4.68821e+06	0	0	1.4184e+06	1.74318e+06	0	0	0	0
ATCC64974_43430	Glutathione S-transferase, N-terminal domain	0	0	0	0	0	0	0	0	0	0	754050	455120	0	0	947740	176649	0	0	0	0	0	0	0	0
ATCC64974_4360	CS domain	0	0	0	0	0	0	0	0	0	0	1652790	665167	0	0	0	0	0	0	0	0	0	0	3.32748e+06	2.20465e+06
ATCC64974_4390	Alpha/beta hydrolase of unknown function (DUF1100)	0	0	0	0	0	0	0	0	0	0	2225570	1.60471e+06	0	0	9.33037e+06	3.38928e+06	0	0	5.81133e+06	3.0724e+06	0	0	1.62443e+07	4.33721e+06
ATCC64974_44590	Peptidase family M3	0	0	0	0	0	0	0	0	0	0	605413	505629	0	0	224274	189851	0	0	0	0	0	0	1.07075e+06	774562
ATCC64974_44650	Amidohydrolase	0	0	0	0	0	0	0	0	0	0	3460620	2.90802e+06	0	0	6.78803e+06	979201	0	0	4006600	543187	0	0	7.11027e+06	3.61343e+06
ATCC64974_44760	lactate/malate dehydrogenase, alpha/beta C-terminal domain	0	0	0	0	0	0	0	0	0	0	1.18756e+06	724089	0	0	825703	922281	0	0	1.36359e+06	1.88751e+06	0	0	639914	479216
ATCC64974_45220	Cortical protein marker for cell polarity	0	0	0	0	0	0	0	0	0	0	499510	386367	0	0	829657	130669	0	0	1.17153e+06	828088	0	0	568753	259051
ATCC64974_45250	RNA recognition motif. (a.k.a. RRM, RBD, or RNP domain)	0	0	0	0	0	0	0	0	0	0	668733	302144	0	0	0	0	0	0	0	0	0	0	0	0
ATCC64974_45670	Uncharacterized protein	0	0	0	0	0	0	0	0	0	0	1.45898e+06	1.6349e+06	0	0	3.83263e+06	1.6404e+06	0	0	5.09403e+06	4.75081e+06	0	0	3.06723e+06	911940
ATCC64974_45780	Enoyl-(Acyl carrier protein) reductase	0	0	0	0	0	0	0	0	0	0	898067	265979	0	0	1566050	1.19802e+06	0	0	2083120	1.66607e+06	0	0	1.42484e+06	677269
ATCC64974_45940	Staphylococcal nuclease homologue	0	0	0	0	0	0	0	0	0	0	359956	307596	0	0	0	0	0	0	221549	305998	0	0	0	0
ATCC64974_46440	Uncharacterized protein	0	0	0	0	0	0	0	0	0	0	1076530	919953	0	0	5.00457e+06	2.21334e+06	0	0	2.85553e+06	409814	0	0	2731760	2.97666e+06
ATCC64974_47320	Acetamidase/Formamidase family	0	0	0	0	0	0	0	0	0	0	2.05988e+06	1.73676e+06	0	0	4016100	1.6445e+06	0	0	3879600	3.46591e+06	0	0	265817	109250
ATCC64974_47530	Galactose oxidase, central domain	0	0	0	0	0	0	0	0	0	0	181670	96508.9	0	0	275540	70096	0	0	365841	381803	0	0	117371	22686.1
ATCC64974_48070	Pyridine nucleotide-disulphide oxidoreductase	0	0	0	0	0	0	0	0	0	0	1.51524e+07	9.95389e+06	0	0	3.48783e+07	9.22838e+06	0	0	3.14027e+07	1.63088e+07	0	0	2.11913e+07	7.8673e+06
ATCC64974_48550	Alkaline phosphatase	0	0	0	0	0	0	0	0	0	0	2.05372e+06	1.42224e+06	0	0	10212300	3.1238e+06	0	0	1.56509e+07	1.2703e+07	0	0	2.22787e+07	4.87926e+06
ATCC64974_49960	CS domain	0	0	0	0	0	0	0	0	0	0	1.41526e+06	806725	0	0	0	0	0	0	0	0	0	0	752930	502285
ATCC64974_50580	Oxidoreductase family, NAD-binding Rossmann fold	0	0	0	0	0	0	0	0	0	0	510943	583981	0	0	0	0	0	0	0	0	0	0	0	0
ATCC64974_5160	Hydroxyacylglutathione hydrolase C-terminus	0	0	0	0	0	0	0	0	0	0	781193	971929	0	0	0	0	0	0	0	0	0	0	0	0
ATCC64974_51680	S4 domain	0	0	0	0	0	0	0	0	0	0	1.62958e+06	2.54797e+06	0	0	4.41877e+06	2.32722e+06	0	0	1.14198e+06	522214	0	0	0	0
ATCC64974_52700	Cytochrome C oxidase copper chaperone (COX17)	0	0	0	0	0	0	0	0	0	0	5.36973e+06	835246	0	0	5.29053e+06	1.50517e+06	0	0	9.28703e+06	1.20669e+07	1.60542e+06	1.13839e+06	0	0
ATCC64974_52970	RNA recognition motif. (a.k.a. RRM, RBD, or RNP domain)	0	0	0	0	0	0	0	0	0	0	2.53103e+06	672384	0	0	0	0	0	0	0	0	0	0	1.1538e+06	500999
ATCC64974_530	Copper resistance protein Crd2	0	0	0	0	0	0	0	0	0	0	2.78213e+06	1.35714e+06	0	0	0	0	0	0	0	0	0	0	0	0
ATCC64974_53050	Glucose-6-phosphate dehydrogenase, C-terminal domain	0	0	0	0	0	0	0	0	0	0	562177	278368	0	0	543760	241600	0	0	358123	323557	0	0	73802.3	41522.7
ATCC64974_53140	Inorganic pyrophosphatase	0	0	0	0	0	0	0	0	0	0	1.14524e+07	5.376e+06	0	0	11884400	3.3591e+06	0	0	8271100	7.62457e+06	0	0	9.28763e+06	2.16963e+06
ATCC64974_53220	Aminopeptidase I zinc metalloprotease (M18)	0	0	0	0	0	0	0	0	0	0	300988	281231	0	0	3819900	2.36442e+06	0	0	2.70093e+06	134306	0	0	1.14687e+07	7.12882e+06
ATCC64974_53600	Dipeptidyl peptidase IV (DPP IV) N-terminal region	0	0	0	0	0	0	0	0	0	0	1.67454e+06	1.63438e+06	0	0	4612400	1.25916e+06	0	0	3788000	2.02288e+06	0	0	1897300	277416
ATCC64974_54170	Arylsulfotransferase (ASST) family protein	0	0	0	0	0	0	0	0	0	0	923025	765851	0	0	616917	656994	0	0	1.13373e+06	709606	0	0	727540	605711
ATCC64974_54270	ATP synthase alpha/beta family, nucleotide-binding domain	0	0	0	0	0	0	0	0	0	0	269316	238083	0	0	0	0	0	0	0	0	0	0	0	0
ATCC64974_54340	Polyprenyl synthetase	0	0	0	0	0	0	0	0	0	0	3.68164e+06	2.84953e+06	0	0	3158400	1.53609e+06	0	0	3.18229e+06	3.34852e+06	0	0	1.05934e+06	672537
ATCC64974_55410	Ubiquitin-conjugating enzyme	0	0	0	0	0	0	0	0	0	0	4.92443e+06	2.5491e+06	0	0	0	0	0	0	2.71496e+06	3.69915e+06	0	0	848183	549671
ATCC64974_55600	NAD(P)-binding Rossmann-like domain	0	0	0	0	0	0	0	0	0	0	1.77277e+06	308867	0	0	6.60693e+06	1.55827e+06	0	0	10679900	6.90147e+06	0	0	3.29843e+06	2.03543e+06
ATCC64974_55720	Allantoicase repeat	0	0	0	0	0	0	0	0	0	0	2240200	1.6963e+06	0	0	3798500	207640	0	0	10548580	1.33362e+07	0	0	0	0
ATCC64974_56520	Phosphoglucomutase/phosphomannomutase, alpha/beta/alpha domain I	0	0	0	0	0	0	0	0	0	0	810703	96233.3	0	0	682527	339967	0	0	451090	297184	0	0	0	0
ATCC64974_56690	Fructose-bisphosphate aldolase class-II	0	0	0	0	0	0	0	0	0	0	1.34325e+06	1.55714e+06	0	0	1.4377e+06	851930	0	0	2.23814e+06	2.49289e+06	0	0	447147	287933
ATCC64974_56730	Homoserine dehydrogenase	0	0	0	0	0	0	0	0	0	0	567823	453447	0	0	0	0	0	0	0	0	0	0	0	0
ATCC64974_57310	Stm1	0	0	0	0	0	0	0	0	0	0	336357	204877	0	0	0	0	0	0	0	0	0	0	246578	227466
ATCC64974_5770	Nitroreductase family	0	0	0	0	0	0	0	0	0	0	5414100	5.36897e+06	0	0	0	0	0	0	1.16369e+06	1.13702e+06	0	0	1279960	1.14442e+06
ATCC64974_57720	Ribosomal protein S11	0	0	0	0	0	0	0	0	0	0	1.24542e+06	1.75543e+06	0	0	2877200	929999	0	0	933963	492050	0	0	0	0
ATCC64974_57890	Coatomer WD associated region	0	0	0	0	0	0	0	0	0	0	134327	106503	0	0	140623	37211.2	0	0	0	0	0	0	0	0
ATCC64974_57930	Mannitol dehydrogenase C-terminal domain	0	0	0	0	0	0	0	0	0	0	1158251	976845	0	0	3.91027e+06	1.44296e+06	0	0	2189500	1.00987e+06	0	0	6132000	2.94145e+06
ATCC64974_57990	Elongation factor Tu GTP binding domain	0	0	0	0	0	0	0	0	0	0	443758	373037	0	0	1.29704e+06	906309	0	0	1.18502e+06	948657	0	0	0	0
ATCC64974_58550	tRNA synthetases class I (R)	0	0	0	0	0	0	0	0	0	0	216018	169551	0	0	0	0	0	0	0	0	0	0	0	0
ATCC64974_58780	Dienelactone hydrolase family	0	0	0	0	0	0	0	0	0	0	1.28969e+06	1.79636e+06	0	0	0	0	0	0	0	0	0	0	987720	393618
ATCC64974_60490	Cytochrome c	0	0	0	0	0	0	0	0	0	0	4.07007e+06	1.54533e+06	1.83708e+06	755596	1.04284e+06	1.20551e+06	0	0	4.15329e+06	5.07667e+06	2858242	3.72504e+06	2.38323e+06	968252
ATCC64974_61280	Triosephosphate isomerase	0	0	0	0	0	0	0	0	0	0	956290	687578	0	0	1039230	228625	0	0	154245	116793	0	0	0	0
ATCC64974_61320	Acyl CoA binding protein	0	0	0	0	0	0	0	0	0	0	3104200	951605	0	0	0	0	0	0	0	0	0	0	1.36163e+06	922310
ATCC64974_61880	CoA binding domain	0	0	0	0	0	0	0	0	0	0	7.41343e+06	2.33991e+06	0	0	8036500	1.01961e+06	0	0	4928800	2.68996e+06	0	0	6.90487e+06	4.71827e+06
ATCC64974_63400	Fes/CIP4, and EFC/F-BAR homology domain	0	0	0	0	0	0	0	0	0	0	331120	199538	0	0	496877	222741	0	0	0	0	0	0	0	0
ATCC64974_63540	Alcohol dehydrogenase GroES-like domain	0	0	0	0	0	0	0	0	0	0	986603	1.14032e+06	0	0	3.15955e+06	1.9814e+06	0	0	2.61715e+06	2.4792e+06	0	0	1.04999e+07	2.38486e+06
ATCC64974_63560	Myo-inositol-1-phosphate synthase	0	0	0	0	0	0	0	0	0	0	642017	646444	0	0	2.51158e+06	2.16423e+06	0	0	5929200	3.38379e+06	0	0	3.77093e+06	206830
ATCC64974_63590	Cupin domain	0	0	0	0	0	0	0	0	0	0	3.4043e+06	2.77621e+06	0	0	3.32213e+06	1.52011e+06	0	0	2.60403e+06	1.65773e+06	0	0	810260	517840
ATCC64974_63770	Domain of unknown function (DUF4440)	0	0	0	0	0	0	0	0	0	0	1.83296e+06	794393	0	0	2754300	1.85554e+06	0	0	3252950	2.06875e+06	0	0	1.48973e+06	840425
ATCC64974_64420	RNA recognition motif. (a.k.a. RRM, RBD, or RNP domain)	0	0	0	0	0	0	0	0	0	0	9.57267e+06	759329	0	0	2317930	2.46571e+06	0	0	5.09714e+06	6.49997e+06	0	0	2053300	122057
ATCC64974_64560	NAD dependent epimerase/dehydratase family	0	0	0	0	0	0	0	0	0	0	2.11977e+06	1.23625e+06	0	0	1.20278e+06	848408	0	0	1239200	1.10325e+06	0	0	1.27652e+06	362610
ATCC64974_64920	Aminotransferase class-III	0	0	0	0	0	0	0	0	0	0	1.11275e+06	1.01012e+06	0	0	924587	632188	0	0	1.07623e+06	1.54231e+06	0	0	0	0
ATCC64974_6500	D-aminopeptidase, domain B	0	0	0	0	0	0	0	0	0	0	923550	654115	0	0	3759400	957727	0	0	4154400	1.85403e+06	0	0	5.47317e+06	2.04637e+06
ATCC64974_65190	pfkB family carbohydrate kinase	0	0	0	0	0	0	0	0	0	0	4.59342e+06	7.15243e+06	0	0	586717	366065	0	0	455293	309246	0	0	3593700	544339
ATCC64974_65340	Alcohol dehydrogenase GroES-like domain	0	0	0	0	0	0	0	0	0	0	2.71912e+06	1.89791e+06	0	0	1.57638e+06	1.04497e+06	0	0	969909	1.39795e+06	0	0	855260	366809
ATCC64974_66080	Ribosomal S3Ae family	0	0	0	0	0	0	0	0	0	0	518720	530237	0	0	1.97516e+06	2.23998e+06	0	0	0	0	0	0	0	0
ATCC64974_66090	tRNA synthetases class II (A)	0	0	0	0	0	0	0	0	0	0	79048.3	59265	0	0	0	0	0	0	0	0	0	0	0	0
ATCC64974_66140	Hsp70 protein	0	0	0	0	0	0	0	0	0	0	2.29793e+06	700066	0	0	1.18717e+06	266768	0	0	1.97302e+06	2.3541e+06	418267	199594	257710	263657
ATCC64974_66340	Serine carboxypeptidase	0	0	0	0	0	0	0	0	0	0	1.96506e+06	1.07959e+06	0	0	2.26432e+06	1.20683e+06	0	0	2341290	2.05088e+06	0	0	1.25081e+06	841135
ATCC64974_66970	Prolyl oligopeptidase family	0	0	0	0	0	0	0	0	0	0	2.86726e+06	2.36731e+06	0	0	4.47827e+06	624524	0	0	5.60937e+06	6.40328e+06	0	0	2312000	681337
ATCC64974_67560	ATP synthase alpha/beta family, nucleotide-binding domain	0	0	0	0	0	0	0	0	0	0	768967	541858	0	0	3.12914e+06	2.15673e+06	0	0	946707	247510	0	0	128138	66068
ATCC64974_67790	Acetyl-CoA hydrolase/transferase N-terminal domain	0	0	0	0	0	0	0	0	0	0	2550690	1.86781e+06	0	0	3.71607e+06	1.77902e+06	0	0	2.50203e+06	981627	0	0	4.09453e+06	2.71891e+06
ATCC64974_68760	Aminotransferase class I and II	0	0	0	0	0	0	0	0	0	0	3.04123e+06	1.4522e+06	0	0	4615600	2.2841e+06	0	0	2.30703e+06	679247	0	0	1647950	916338
ATCC64974_68910	Putative GTPase activating protein for Arf	0	0	0	0	0	0	0	0	0	0	460143	125230	0	0	0	0	0	0	0	0	0	0	106379	37847.9
ATCC64974_69010	Eukaryotic translation initiation factor 3 subunit G	0	0	0	0	0	0	0	0	0	0	2.60943e+06	848313	0	0	1481520	843671	0	0	2.86562e+06	3.19921e+06	0	0	2470100	1.98493e+06
ATCC64974_69120	RNA recognition motif. (a.k.a. RRM, RBD, or RNP domain)	0	0	0	0	0	0	0	0	0	0	1.83907e+07	3.54003e+06	0	0	8.35177e+06	4.53238e+06	0	0	1.20336e+07	1.24034e+07	0	0	7.75703e+06	2.73267e+06
ATCC64974_70820	Cytochrome P450	0	0	0	0	0	0	0	0	0	0	160320	120346	0	0	0	0	0	0	0	0	0	0	198817	65696.6
ATCC64974_70850	Glycosyl hydrolase family 65, N-terminal domain	0	0	0	0	0	0	0	0	0	0	2.61283e+06	2.4667e+06	0	0	1.25057e+06	111949	0	0	1942960	2.61025e+06	0	0	297443	65107.2
ATCC64974_71270	Major Facilitator Superfamily protein	0	0	0	0	0	0	0	0	0	0	2.29033e+06	988441	0	0	1249910	636932	0	0	2223990	2.21327e+06	0	0	873140	696220
ATCC64974_71830	NmrA-like family	0	0	0	0	0	0	0	0	0	0	358030	239049	0	0	0	0	0	0	0	0	0	0	0	0
ATCC64974_72090	Complex I intermediate-associated protein 30 (CIA30)	0	0	0	0	0	0	0	0	0	0	6.23847e+06	882881	0	0	1.11225e+07	2.27179e+06	0	0	1.08625e+07	1.30421e+07	0	0	3.71923e+06	957280
ATCC64974_72150	Redoxin	0	0	0	0	0	0	0	0	0	0	4304800	2.00358e+06	0	0	2.30039e+06	2.4276e+06	0	0	4840000	4.27256e+06	0	0	2097200	693424
ATCC64974_72160	DJ-1/PfpI family	0	0	0	0	0	0	0	0	0	0	2253700	793036	0	0	1618200	243072	0	0	0	0	0	0	4.09117e+06	1.54388e+06
ATCC64974_72940	Glyceraldehyde 3-phosphate dehydrogenase, C-terminal domain	0	0	0	0	0	0	0	0	0	0	2.50978e+06	1.77413e+06	0	0	5.64297e+06	2.7896e+06	0	0	4439100	1.49285e+06	0	0	8.00017e+06	8.21184e+06
ATCC64974_73220	Epoxide hydrolase N terminus	0	0	0	0	0	0	0	0	0	0	1.00732e+06	642124	0	0	1.2924e+06	1.39256e+06	0	0	873797	808399	0	0	0	0
ATCC64974_73780	Uncharacterized protein	0	0	0	0	0	0	0	0	0	0	861170	614382	0	0	0	0	0	0	0	0	0	0	0	0
ATCC64974_73950	Single-strand binding protein family	0	0	0	0	0	0	0	0	0	0	9241800	8.94715e+06	0	0	1.12099e+07	2.7841e+06	0	0	2.2625e+07	2.40103e+07	0	0	1.86363e+06	520701
ATCC64974_74090	Creatinase/Prolidase N-terminal domain	0	0	0	0	0	0	0	0	0	0	717502	576588	0	0	1.46851e+06	661980	0	0	612683	561574	0	0	1.75417e+06	757210
ATCC64974_74290	Haloacid dehalogenase-like hydrolase	0	0	0	0	0	0	0	0	0	0	3.62807e+06	1.4648e+06	0	0	2.05597e+06	1.13681e+06	0	0	1.98178e+06	2.04653e+06	0	0	2.23918e+06	1.47721e+06
ATCC64974_74310	Aldo/keto reductase family	0	0	0	0	0	0	0	0	0	0	1.02506e+07	9.65539e+06	0	0	3854500	2.51327e+06	0	0	4.12751e+06	4.57884e+06	0	0	4474300	243457
ATCC64974_74350	PUL domain	0	0	0	0	0	0	0	0	0	0	912113	627607	0	0	437863	232460	0	0	543177	522821	0	0	0	0
ATCC64974_76270	Cytidine and deoxycytidylate deaminase zinc-binding region	0	0	0	0	0	0	0	0	0	0	2.5484e+06	1.91844e+06	0	0	3189700	1.07412e+06	0	0	2.23863e+06	1.69935e+06	0	0	1379600	157884
ATCC64974_7630	Ras family	0	0	0	0	0	0	0	0	0	0	1701070	1.00032e+06	0	0	416667	590880	0	0	915707	612786	0	0	1.12165e+06	475494
ATCC64974_76760	Cytochrome b5-like Heme/Steroid binding domain	0	0	0	0	0	0	0	0	0	0	2.52909e+06	1.93611e+06	0	0	0	0	0	0	0	0	0	0	0	0
ATCC64974_7730	Citrate synthase, C-terminal domain	0	0	0	0	0	0	0	0	0	0	99559.7	108413	0	0	1.21714e+06	883787	0	0	1.32289e+06	1.36161e+06	0	0	1139820	363999
ATCC64974_77310	YCII-related domain	0	0	0	0	0	0	0	0	0	0	1.11999e+07	3.54413e+06	0	0	17540000	6.68869e+06	0	0	2.32503e+07	1.57593e+07	0	0	1.81083e+07	1.37217e+06
ATCC64974_77390	Eukaryotic porin	0	0	0	0	0	0	0	0	0	0	1777230	1.47992e+06	0	0	8406400	5.1823e+06	0	0	5992800	955697	0	0	3507410	3.72145e+06
ATCC64974_77790	Cobalamin-independent synthase, Catalytic domain	0	0	0	0	0	0	0	0	0	0	1.03539e+07	6.64942e+06	0	0	1.88143e+07	8.64513e+06	0	0	1.24232e+07	7.38743e+06	0	0	1.79473e+07	2.34868e+06
ATCC64974_77860	Ribosomal protein L36e	0	0	0	0	0	0	0	0	0	0	2309400	1.14153e+06	0	0	5.22117e+06	2.56846e+06	0	0	0	0	0	0	0	0
ATCC64974_7790	Hsp90 protein	0	0	0	0	0	0	0	0	0	0	2617900	1.11002e+06	0	0	1.41472e+06	559694	0	0	1.80771e+06	1.77923e+06	0	0	3068900	1.21655e+06
ATCC64974_780	Endoribonuclease L-PSP	0	0	0	0	0	0	0	0	0	0	9304140	7.56127e+06	0	0	14245000	3.46509e+06	0	0	1.71153e+07	5.91072e+06	0	0	5.36407e+06	2.04437e+06
ATCC64974_78150	ribosomal L5P family C-terminus	0	0	0	0	0	0	0	0	0	0	978063	660003	0	0	5116100	4.23286e+06	0	0	2.73113e+06	203567	0	0	0	0
ATCC64974_78640	Aldo/keto reductase family	0	0	0	0	0	0	0	0	0	0	1.42918e+06	1.48559e+06	0	0	576003	417194	0	0	0	0	0	0	0	0
ATCC64974_78780	Prolyl oligopeptidase family	0	0	0	0	0	0	0	0	0	0	3603100	2.53652e+06	0	0	8.80647e+06	1.56328e+06	0	0	5222300	3.09965e+06	0	0	5183300	886894
ATCC64974_79190	Acyl-CoA dehydrogenase, C-terminal domain	0	0	0	0	0	0	0	0	0	0	468723	233337	0	0	425033	174695	0	0	545537	369417	0	0	282573	165056
ATCC64974_79200	Early transcription elongation factor of RNA pol II, NGN section	0	0	0	0	0	0	0	0	0	0	381963	240605	0	0	0	0	0	0	0	0	0	0	173850	31144.7
ATCC64974_79490	Aldose 1-epimerase	0	0	0	0	0	0	0	0	0	0	731383	581100	0	0	729753	425245	0	0	1.08693e+06	1.45814e+06	0	0	0	0
ATCC64974_79740	Peroxidase	0	0	0	0	0	0	0	0	0	0	5636400	2.69889e+06	0	0	4.40487e+06	3.43241e+06	0	0	2.88012e+06	3.42575e+06	0	0	813297	301912
ATCC64974_80540	Saccharopine dehydrogenase C-terminal domain	0	0	0	0	0	0	0	0	0	0	370365	311871	0	0	0	0	0	0	0	0	0	0	0	0
ATCC64974_80550	Activator of Hsp90 ATPase, N-terminal	0	0	0	0	0	0	0	0	0	0	3.86373e+06	809539	0	0	2.76287e+06	2.44128e+06	0	0	2.32281e+06	2.89581e+06	0	0	917063	277719
ATCC64974_80700	Aminotransferase class I and II	0	0	0	0	0	0	0	0	0	0	464055	354526	0	0	405927	286455	0	0	0	0	0	0	0	0
ATCC64974_80800	AMP-binding enzyme	0	0	0	0	0	0	0	0	0	0	877184	822901	0	0	1575520	773990	0	0	1.54444e+06	2.01714e+06	0	0	1.16836e+06	452703
ATCC64974_81090	Vesicle transport v-SNARE protein N-terminus	0	0	0	0	0	0	0	0	0	0	628473	413594	0	0	0	0	0	0	0	0	0	0	0	0
ATCC64974_81790	EF hand	0	0	0	0	0	0	0	0	0	0	2.66497e+06	1.42728e+06	0	0	0	0	0	0	0	0	0	0	0	0
ATCC64974_83300	Serine hydrolase (FSH1)	0	0	0	0	0	0	0	0	0	0	824917	345528	0	0	0	0	0	0	0	0	0	0	0	0
ATCC64974_84140	Mannitol dehydrogenase C-terminal domain	0	0	0	0	0	0	0	0	0	0	1909400	1.12595e+06	0	0	0	0	0	0	381825	378432	0	0	0	0
ATCC64974_84160	HpcH/HpaI aldolase/citrate lyase family	0	0	0	0	0	0	0	0	0	0	2.48205e+06	1.60839e+06	0	0	4.96967e+06	1.69677e+06	0	0	4.41147e+06	1.9047e+06	0	0	2996440	2.25186e+06
ATCC64974_84190	TAP-like protein	0	0	0	0	0	0	0	0	0	0	1602080	1.3415e+06	0	0	3613500	1.04292e+06	0	0	4.18237e+06	850644	0	0	2529900	1.37569e+06
ATCC64974_8440	Nucleoside diphosphate kinase	0	0	0	0	0	0	0	0	0	0	6.49252e+06	8.62987e+06	0	0	42459100	2.92327e+07	0	0	49304000	4.27461e+07	0	0	4.30153e+07	1.29604e+07
ATCC64974_84610	Thioredoxin	0	0	0	0	0	0	0	0	0	0	369397	231098	0	0	282091	339899	0	0	0	0	0	0	0	0
ATCC64974_85000	Pyridine nucleotide-disulphide oxidoreductase	0	0	0	0	0	0	0	0	0	0	6.08193e+06	3.72492e+06	0	0	1.04184e+07	3.59071e+06	0	0	1.09297e+07	8.71692e+06	0	0	4.60337e+06	1.92689e+06
ATCC64974_85070	Glycosyl hydrolase family 1	0	0	0	0	0	0	0	0	0	0	680737	690422	0	0	401167	217084	0	0	232557	208301	0	0	430360	363398
ATCC64974_85480	Synaptobrevin	0	0	0	0	0	0	0	0	0	0	724130	781485	0	0	0	0	0	0	0	0	0	0	0	0
ATCC64974_85810	Endonuclease/Exonuclease/phosphatase family	0	0	0	0	0	0	0	0	0	0	1.11587e+06	671149	0	0	2893500	727907	0	0	2.36657e+06	2.35135e+06	0	0	2.49867e+06	256254
ATCC64974_86020	Cullin binding	0	0	0	0	0	0	0	0	0	0	1.63757e+06	1.30455e+06	0	0	2.66947e+06	488507	0	0	2981400	2.57065e+06	0	0	1.56739e+06	895187
ATCC64974_8620	Questin oxidase-like	0	0	0	0	0	0	0	0	0	0	2.01653e+06	458942	0	0	7.80437e+06	3.87737e+06	0	0	5.25627e+06	811197	0	0	1.28978e+07	7.49547e+06
ATCC64974_87390	Ribose 5-phosphate isomerase A (phosphoriboisomerase A)	0	0	0	0	0	0	0	0	0	0	5.14759e+06	3.60792e+06	0	0	6.91443e+06	3.84609e+06	0	0	5.78347e+06	4.97792e+06	0	0	7.47623e+06	2.49999e+06
ATCC64974_88550	6-phosphogluconate dehydrogenase, C-terminal domain	0	0	0	0	0	0	0	0	0	0	529699	430223	0	0	1.74966e+06	1.05531e+06	0	0	1.67723e+06	770042	0	0	403483	200678
ATCC64974_89200	Glyoxalase/Bleomycin resistance protein/Dioxygenase superfamily	0	0	0	0	0	0	0	0	0	0	1.88063e+06	962211	0	0	2.47533e+06	532531	0	0	2.63632e+06	2.82873e+06	0	0	2.41693e+06	394982
ATCC64974_90430	Cytochrome b5-like Heme/Steroid binding domain	0	0	0	0	0	0	0	0	0	0	7.56583e+06	5.49183e+06	0	0	7765800	1.74957e+06	0	0	4.51157e+06	3.31894e+06	0	0	7.75493e+06	5.51607e+06
ATCC64974_90700	alpha/beta hydrolase fold	0	0	0	0	0	0	0	0	0	0	7.82513e+06	3.18147e+06	0	0	1.91933e+07	5.80962e+06	0	0	1.55588e+07	6.89205e+06	0	0	1.69223e+07	1.21479e+06
ATCC64974_91160	Uncharacterized protein	0	0	0	0	0	0	0	0	0	0	2.80484e+06	2.89076e+06	0	0	0	0	0	0	0	0	0	0	0	0
ATCC64974_91790	Phosphorylase superfamily	0	0	0	0	0	0	0	0	0	0	691813	468479	0	0	3.17867e+06	1.54444e+06	0	0	2789740	3.37019e+06	0	0	1.55777e+06	346265
ATCC64974_92650	SesB domain on fungal death-pathway protein	0	0	0	0	0	0	0	0	0	0	1.32526e+06	980043	0	0	1.16482e+06	676108	0	0	0	0	0	0	316963	107643
ATCC64974_92860	Cellulase (glycosyl hydrolase family 5)	0	0	0	0	0	0	0	0	0	0	281622	222363	0	0	297930	158330	0	0	409009	404928	0	0	0	0
ATCC64974_93080	Domain of unknown function (DUF4965)	0	0	0	0	0	0	0	0	0	0	976927	506999	0	0	900040	142023	0	0	987180	1.45007e+06	0	0	0	0
ATCC64974_95040	ANTH domain	0	0	0	0	0	0	0	0	0	0	164132	95720.1	0	0	0	0	0	0	0	0	0	0	0	0
ATCC64974_95170	Ubiquitin-conjugating enzyme	0	0	0	0	0	0	0	0	0	0	3.70806e+06	2.46433e+06	0	0	0	0	0	0	0	0	0	0	0	0
ATCC64974_95460	Aldose 1-epimerase	0	0	0	0	0	0	0	0	0	0	1.13893e+06	986696	0	0	0	0	0	0	454773	574183	0	0	0	0
ATCC64974_96670	Glycosyl hydrolases family 32 C terminal	0	0	0	0	0	0	0	0	0	0	5699300	1.80127e+06	0	0	7.66743e+06	2.50386e+06	0	0	4756600	1.00348e+06	0	0	4.52007e+06	866024
ATCC64974_97390	FAD binding domain	0	0	0	0	0	0	0	0	0	0	159754890	1.38422e+08	0	0	378454	247162	0	0	581333	205868	0	0	1382200	1.1295e+06
ATCC64974_97750	RNA recognition motif. (a.k.a. RRM, RBD, or RNP domain)	0	0	0	0	0	0	0	0	0	0	1501970	2.38595e+06	0	0	0	0	0	0	0	0	0	0	128686	60578.9
ATCC64974_98120	HIT domain	0	0	0	0	0	0	0	0	0	0	1.88167e+07	5.40235e+06	0	0	15793700	7.2581e+06	0	0	1.6016e+07	1.65018e+07	0	0	10978200	3.99481e+06
ATCC64974_98170	Dienelactone hydrolase family	0	0	0	0	0	0	0	0	0	0	1430260	718365	0	0	1.62447e+06	264885	0	0	1.8922e+06	1.27221e+06	0	0	1.53503e+06	560805
ATCC64974_98340	Aconitase family (aconitate hydratase)	0	0	0	0	0	0	0	0	0	0	4.53957e+06	3.05275e+06	0	0	5177800	3.11165e+06	0	0	3.52001e+06	4.12606e+06	0	0	477363	107976
ATCC64974_99410	Glutathione S-transferase, N-terminal domain	0	0	0	0	0	0	0	0	0	0	3223900	1.76773e+06	0	0	3171800	1.66873e+06	0	0	829167	425241	0	0	331017	219101
ATCC64974_99670	Ribosomal protein S13/S18	0	0	0	0	0	0	0	0	0	0	1.08643e+06	1.53528e+06	0	0	3294650	2.11959e+06	0	0	0	0	0	0	0	0
ATCC64974_106440	Proteasome subunit	0	0	0	0	0	0	0	0	0	0	0	0	0	0	1.66463e+06	725237	0	0	1242350	1.29703e+06	0	0	1196000	64866.2
ATCC64974_106530	Proteasome subunit	0	0	0	0	0	0	0	0	0	0	0	0	0	0	1.55943e+06	1.09496e+06	0	0	0	0	0	0	1.01473e+06	627875
ATCC64974_1080	Serine carboxypeptidase S28	0	0	0	0	0	0	0	0	0	0	0	0	0	0	1.34703e+06	51819.1	0	0	0	0	0	0	3.2245e+06	2.94416e+06
ATCC64974_108650	Transferrin receptor-like dimerisation domain	0	0	0	0	0	0	0	0	0	0	0	0	0	0	280880	169819	0	0	0	0	0	0	0	0
ATCC64974_108790	Ribosomal protein L13	0	0	0	0	0	0	0	0	0	0	0	0	0	0	737403	700524	0	0	0	0	0	0	0	0
ATCC64974_13060	Acyl-CoA dehydrogenase, C-terminal domain	0	0	0	0	0	0	0	0	0	0	0	0	0	0	1.90345e+06	1.89268e+06	0	0	2.12778e+06	2.45631e+06	0	0	303987	169019
ATCC64974_13420	Ribosomal protein L22p/L17e	0	0	0	0	0	0	0	0	0	0	0	0	0	0	1480700	700174	0	0	567640	320810	0	0	0	0
ATCC64974_19030	Protein of unknown function (DUF3712)	0	0	0	0	0	0	0	0	0	0	0	0	0	0	1.73673e+06	1.14466e+06	0	0	1.18403e+06	1.03063e+06	0	0	7.00917e+06	4.14596e+06
ATCC64974_19830	60s Acidic ribosomal protein	0	0	0	0	0	0	0	0	0	0	0	0	0	0	1283540	829976	0	0	0	0	0	0	0	0
ATCC64974_20210	Ribosomal proteins 50S-L18Ae/60S-L20/60S-L18A	0	0	0	0	0	0	0	0	0	0	0	0	0	0	2832910	2.74803e+06	0	0	0	0	0	0	0	0
ATCC64974_20800	Eukaryotic elongation factor 5A hypusine, DNA-binding OB fold	0	0	0	0	0	0	0	0	0	0	0	0	0	0	328967	51773.9	0	0	0	0	0	0	0	0
ATCC64974_24510	Proteasome subunit	0	0	0	0	0	0	0	0	0	0	0	0	0	0	1.08061e+06	767219	0	0	0	0	0	0	1.06052e+06	377032
ATCC64974_27160	Alkyl sulfatase dimerisation	0	0	0	0	0	0	0	0	0	0	0	0	0	0	2110200	1.13058e+06	0	0	1.11951e+06	778667	0	0	0	0
ATCC64974_27290	Cyanate lyase C-terminal domain	0	0	0	0	0	0	0	0	0	0	0	0	0	0	2.76953e+06	1.23358e+06	0	0	0	0	0	0	0	0
ATCC64974_3090	Glycosyl hydrolase family 76	0	0	0	0	0	0	0	0	0	0	0	0	0	0	665030	526957	0	0	0	0	0	0	0	0
ATCC64974_31350	Ribosomal protein L14	0	0	0	0	0	0	0	0	0	0	0	0	0	0	1.68481e+06	640033	0	0	1.78986e+06	1.24376e+06	0	0	0	0
ATCC64974_32340	Proteasome subunit	0	0	0	0	0	0	0	0	0	0	0	0	0	0	1.02727e+06	478002	0	0	778343	650039	0	0	1.08911e+06	501020
ATCC64974_32900	Ribosomal protein 60S L18 and 50S L18e	0	0	0	0	0	0	0	0	0	0	0	0	0	0	1.79236e+06	1.74609e+06	0	0	466720	337742	0	0	0	0
ATCC64974_3610	ATP synthase alpha/beta family, nucleotide-binding domain	0	0	0	0	0	0	0	0	0	0	0	0	0	0	1.04191e+06	731272	0	0	215923	102918	0	0	0	0
ATCC64974_38730	Ribosomal protein L19e	0	0	0	0	0	0	0	0	0	0	0	0	0	0	973677	756098	0	0	0	0	0	0	0	0
ATCC64974_39060	Alcohol dehydrogenase GroES-like domain	0	0	0	0	0	0	0	0	0	0	0	0	0	0	479423	379538	0	0	0	0	0	0	0	0
ATCC64974_42450	Peroxidase, family 2	0	0	0	0	0	0	0	0	0	0	0	0	0	0	2.15317e+06	363941	0	0	0	0	0	0	0	0
ATCC64974_45270	Ribosomal S13/S15 N-terminal domain	0	0	0	0	0	0	0	0	0	0	0	0	0	0	1365540	1.88562e+06	0	0	0	0	0	0	0	0
ATCC64974_50490	Histone chaperone domain CHZ	0	0	0	0	0	0	0	0	0	0	0	0	0	0	6.25617e+06	4.64627e+06	0	0	1.16616e+07	5.44692e+06	0	0	1.28477e+07	830607
ATCC64974_52730	E1-E2 ATPase	0	0	0	0	0	0	0	0	0	0	0	0	0	0	166408	90592.6	0	0	0	0	0	0	0	0
ATCC64974_53390	DEAD/DEAH box helicase	0	0	0	0	0	0	0	0	0	0	0	0	0	0	580963	291923	0	0	246517	152021	0	0	0	0
ATCC64974_54030	Proteasome subunit	0	0	0	0	0	0	0	0	0	0	0	0	0	0	515420	407612	0	0	0	0	0	0	412323	134762
ATCC64974_54230	Peroxidase, family 2	0	0	0	0	0	0	0	0	0	0	0	0	0	0	1.74629e+06	757766	0	0	1007700	464632	0	0	0	0
ATCC64974_5470	Amidohydrolase	0	0	0	0	0	0	0	0	0	0	0	0	0	0	375617	289809	0	0	0	0	0	0	551403	280887
ATCC64974_55090	Ribosomal protein S2	0	0	0	0	0	0	0	0	0	0	0	0	0	0	754790	480133	0	0	0	0	0	0	0	0
ATCC64974_57040	Proteasome subunit	0	0	0	0	0	0	0	0	0	0	0	0	0	0	617053	189685	0	0	0	0	0	0	0	0
ATCC64974_57640	Transferrin receptor-like dimerisation domain	0	0	0	0	0	0	0	0	0	0	0	0	0	0	1030830	486428	0	0	1.34582e+06	458984	0	0	956583	332469
ATCC64974_57780	Ribosomal protein S9/S16	0	0	0	0	0	0	0	0	0	0	0	0	0	0	997347	768762	0	0	0	0	0	0	0	0
ATCC64974_57800	Uricase	0	0	0	0	0	0	0	0	0	0	0	0	0	0	630117	209557	0	0	0	0	0	0	3.36657e+06	1.53345e+06
ATCC64974_61660	Proteasome subunit	0	0	0	0	0	0	0	0	0	0	0	0	0	0	749370	356062	0	0	0	0	0	0	0	0
ATCC64974_65560	eIF-6 family	0	0	0	0	0	0	0	0	0	0	0	0	0	0	386367	118463	0	0	0	0	0	0	0	0
ATCC64974_67150	RING-H2 zinc finger domain	0	0	0	0	0	0	0	0	0	0	0	0	0	0	1.77443e+06	621519	0	0	1158280	1.0673e+06	0	0	2378800	1.10473e+06
ATCC64974_67750	FAD binding domain	0	0	0	0	0	0	0	0	0	0	0	0	0	0	218640	96869.2	0	0	213715	261575	0	0	244091	222014
ATCC64974_69260	NAD(P)H-binding	0	0	0	0	0	0	0	0	0	0	0	0	0	0	486907	313935	0	0	515697	240867	0	0	194507	30603.6
ATCC64974_71000	Mitochondrial glycoprotein	0	0	0	0	0	0	0	0	0	0	0	0	0	0	667797	622198	0	0	0	0	0	0	0	0
ATCC64974_74120	SOR/SNZ family	0	0	0	0	0	0	0	0	0	0	0	0	0	0	1182580	522639	0	0	1.7548e+06	1.82654e+06	0	0	4.61737e+06	2.51452e+06
ATCC64974_79340	Enoyl-(Acyl carrier protein) reductase	0	0	0	0	0	0	0	0	0	0	0	0	0	0	626623	370475	0	0	0	0	0	0	3.63087e+06	1.77714e+06
ATCC64974_79790	Aminotransferase class-III	0	0	0	0	0	0	0	0	0	0	0	0	0	0	346567	165930	0	0	0	0	0	0	0	0
ATCC64974_81000	Ribosomal protein S6e	0	0	0	0	0	0	0	0	0	0	0	0	0	0	1.71404e+06	1.10273e+06	0	0	0	0	0	0	0	0
ATCC64974_8990	Ribosomal protein L4/L1 family	0	0	0	0	0	0	0	0	0	0	0	0	0	0	601397	367207	0	0	0	0	0	0	0	0
ATCC64974_91820	Aldehyde dehydrogenase family	0	0	0	0	0	0	0	0	0	0	0	0	0	0	4288800	2.12101e+06	0	0	2276900	837085	0	0	668537	380218
ATCC64974_92210	Proteasome subunit	0	0	0	0	0	0	0	0	0	0	0	0	0	0	1146240	620471	0	0	0	0	0	0	1.39219e+06	969095
ATCC64974_94260	Ribosomal family S4e	0	0	0	0	0	0	0	0	0	0	0	0	0	0	1992620	1.45293e+06	0	0	842257	225391	0	0	0	0
ATCC64974_94270	Semialdehyde dehydrogenase, dimerisation domain	0	0	0	0	0	0	0	0	0	0	0	0	0	0	460560	251011	0	0	0	0	0	0	0	0
ATCC64974_95810	Core histone H2A/H2B/H3/H4	0	0	0	0	0	0	0	0	0	0	0	0	0	0	3710200	4.36442e+06	0	0	2.59817e+06	2.21189e+06	0	0	2048390	1.30801e+06
ATCC64974_106000	Ribosomal protein L6	0	0	0	0	0	0	0	0	0	0	0	0	0	0	0	0	0	0	343163	269877	0	0	0	0
ATCC64974_18680	Fumarylacetoacetate (FAA) hydrolase family	0	0	0	0	0	0	0	0	0	0	0	0	0	0	0	0	0	0	295173	73633.5	0	0	125576	41762.9
ATCC64974_54140	RmlD substrate binding domain	0	0	0	0	0	0	0	0	0	0	0	0	0	0	0	0	0	0	212555	157467	0	0	0	0
ATCC64974_56560	Sugar (and other) transporter	0	0	0	0	0	0	0	0	0	0	0	0	0	0	0	0	0	0	213650	63678.2	0	0	251720	107708
ATCC64974_77090	Glutamate/Leucine/Phenylalanine/Valine dehydrogenase	0	0	0	0	0	0	0	0	0	0	0	0	0	0	0	0	0	0	2.20356e+06	3.28398e+06	0	0	4.02153e+06	3.71286e+06
ATCC64974_87440	ATP citrate lyase citrate-binding	0	0	0	0	0	0	0	0	0	0	0	0	0	0	0	0	0	0	111863	20517.3	0	0	0	0
ATCC64974_106560	Fumarylacetoacetate (FAA) hydrolase family	0	0	0	0	0	0	0	0	0	0	0	0	0	0	0	0	0	0	0	0	0	0	224821	209260
ATCC64974_11480	Metallopeptidase family M24	0	0	0	0	0	0	0	0	0	0	0	0	0	0	0	0	0	0	0	0	0	0	390527	262874
ATCC64974_13320	Iron/manganese superoxide dismutases, C-terminal domain	0	0	0	0	0	0	0	0	0	0	0	0	0	0	0	0	0	0	0	0	0	0	5.45127e+06	1.0434e+06
ATCC64974_15800	Gamma-glutamyltranspeptidase	0	0	0	0	0	0	0	0	0	0	0	0	0	0	0	0	0	0	0	0	0	0	302820	105328
ATCC64974_20230	HMG (high mobility group) box	0	0	0	0	0	0	0	0	0	0	0	0	0	0	0	0	0	0	0	0	0	0	1101710	1.02106e+06
ATCC64974_2170	Oxidoreductase NAD-binding domain	0	0	0	0	0	0	0	0	0	0	0	0	0	0	0	0	0	0	0	0	0	0	837643	58032.7
ATCC64974_47370	Cyclophilin type peptidyl-prolyl cis-trans isomerase/CLD	0	0	0	0	0	0	0	0	0	0	0	0	0	0	0	0	0	0	0	0	0	0	312723	56693.7
ATCC64974_49410	GPR1/FUN34/yaaH family	0	0	0	0	0	0	0	0	0	0	0	0	0	0	0	0	0	0	0	0	0	0	4196700	3.3249e+06
ATCC64974_6450	Metallopeptidase family M81	0	0	0	0	0	0	0	0	0	0	0	0	0	0	0	0	0	0	0	0	0	0	250143	28625
ATCC64974_67890	MIF4G domain	0	0	0	0	0	0	0	0	0	0	0	0	0	0	0	0	0	0	0	0	0	0	253021	230630
ATCC64974_92750	Phenazine biosynthesis-like protein	0	0	0	0	0	0	0	0	0	0	0	0	0	0	0	0	0	0	0	0	0	0	1.10145e+06	165450
*manually curated signal peptide
