# Supplementary material for: Heterogeneity in Spore Aggregation and Germination Results in Different Sized, Cooperative Microcolonies in an Aspergillus niger Culture
Source: mBio. 2023 Jan 11;14(1):e00870-22. doi: 10.1128/mbio.00870-22 (PMC9973262; doi:10.1128/mbio.00870-22)
Supplement: TABLE S3 [file mbio.00870-22-s0003.xlsx]

## Sheet: Sheet1
Supplemental Table 3.
A. Proteins shared in the media of free spore cultures F6-F16 and bead spore cultures B6-B16. Total time of preculturing plus culturing was 48 h.
Protein ID	Gene	Annotation
Proteins with signal sequence for secretion
ATCC64974_100730		Glucanosyltransferase
ATCC64974_102280		Glycosyl hydrolase family 61
ATCC64974_102680		Pro-kumamolisin, activation domain
ATCC64974_102810		Serine carboxypeptidase S28
ATCC64974_10330	axlA	Glycosyl hydrolases family 31
ATCC64974_1040		Fungal specific transcription factor domain family protein
ATCC64974_10480		Ser-Thr-rich glycosyl-phosphatidyl-inositol-anchored membrane family
ATCC64974_104830		Glycosyl hydrolases family 43
ATCC64974_108530		Cellulase (glycosyl hydrolase family 5)
ATCC64974_109010		Glycosyl hydrolase family 3 C-terminal domain
ATCC64974_11650		Lactonase, 7-bladed beta-propeller
ATCC64974_13310		Glycosyl hydrolase family 47
ATCC64974_13390		Pectate lyase superfamily protein
ATCC64974_13640	LacA	Glycosyl hydrolases family 35
ATCC64974_14620		Glycosyl hydrolases family 16
ATCC64974_15350	xlnD	Glycosyl hydrolase family 3 C-terminal domain
ATCC64974_15920		Common central domain of tyrosinase
ATCC64974_1620		Alpha galactosidase A
ATCC64974_1640		Uncharacterized protein
ATCC64974_18310		methyltransferase activity
ATCC64974_21640		Ras-like protein
ATCC64974_21680		Pro-kumamolisin, activation domain
ATCC64974_2180		Pro-kumamolisin, activation domain
ATCC64974_21830		Glycosyl hydrolase family 65, N-terminal domain
ATCC64974_22790	xynB	Glycosyl hydrolases family 11
ATCC64974_2380	eglA	Glycosyl hydrolase family 12
ATCC64974_23830		Uncharacterized protein
ATCC64974_24790		Fungal specific transcription factor domain family protein
ATCC64974_25040	estA	Carboxylesterase family
ATCC64974_2610		Uncharacterized protein
ATCC64974_26800		Alpha amylase, catalytic domain
ATCC64974_26810		Ser-Thr-rich glycosyl-phosphatidyl-inositol-anchored membrane family
ATCC64974_26980		Sulfatase family protein
ATCC64974_27940		Eukaryotic aspartyl protease
ATCC64974_30860	abfB	Alpha-L-arabinofuranosidase B, catalytic
ATCC64974_3630		Glycosyl hydrolases family 28
ATCC64974_36520		Serine carboxypeptidase S28
ATCC64974_37230	axeA	Esterase PHB depolymerase
ATCC64974_3930		Eukaryotic aspartyl protease
ATCC64974_40530		Histidine phosphatase superfamily (branch 2)
ATCC64974_44090		Antifungal protein
ATCC64974_45110		Beta-glucosidase (SUN family)
ATCC64974_4680	aguA	Glycosyl hydrolase family 67 middle domain
ATCC64974_48560		Glycosyl hydrolases family 16
ATCC64974_49190		WD domain, G-beta repeat family protein
ATCC64974_51840		Putative integral membrane protein
ATCC64974_52290		Lysophospholipase catalytic domain
ATCC64974_53780	aglB	Alpha galactosidase A
ATCC64974_54210		Glycosyl hydrolases family 43
ATCC64974_58540		Glycosyl hydrolases family 28
ATCC64974_60220		Cerato-platanin
ATCC64974_6040		Lipase (class 3)
ATCC64974_63430		Glucanosyltransferase
ATCC64974_63750		GDSL-like Lipase/Acylhydrolase family
ATCC64974_63760		Purine nucleoside permease (NUP)
ATCC64974_66590		Ser-Thr-rich glycosyl-phosphatidyl-inositol-anchored membrane family
ATCC64974_67190		Uncharacterized protein
ATCC64974_67930		Cellulase (glycosyl hydrolase family 5)
ATCC64974_6850		Lysophospholipase catalytic domain
ATCC64974_71950		Uncharacterized protein
ATCC64974_72960		Blastomyces yeast-phase-specific protein
ATCC64974_74070		Lytic transglycolase
ATCC64974_74910		Serine carboxypeptidase
ATCC64974_74980		Glycosyl hydrolases family 17
ATCC64974_75170		Glycosyl hydrolase family 12
ATCC64974_75950	glaA	Glycosyl hydrolases family 15
ATCC64974_77140		Protein ecm33
ATCC64974_77280		GPI-anchored cell wall organization protein
ATCC64974_790		Uncharacterized protein
ATCC64974_81930		Cysteine dioxygenase type I family protein
ATCC64974_82840		FAD binding domain
ATCC64974_83150	xynA	Glycosyl hydrolase family 10
ATCC64974_83200		Pro-kumamolisin, activation domain
ATCC64974_8390		Pyridine nucleotide-disulphide oxidoreductase
ATCC64974_85680		Metal-independent alpha-mannosidase (GH125)
ATCC64974_86990		Fungal specific transcription factor domain family protein
ATCC64974_87050		Carboxylesterase family
ATCC64974_88180		Glycosyl hydrolases family 16
ATCC64974_89850		FAD binding domain
ATCC64974_92080		Ig-fold domain
ATCC64974_94020		Glucanosyltransferase
ATCC64974_96710		Uncharacterized protein
ATCC64974_83160	axhA	Glycosyl hydrolase family 62
ATCC64974_96720		Alpha galactosidase A
Proteins without signal sequence for secretion
ATCC64974_12570		Mitochondrial carrier protein
ATCC64974_23250		Oxidoreductase NAD-binding domain
ATCC64974_35080		Histidine phosphatase superfamily (branch 1)
ATCC64974_39210		Endoribonuclease L-PSP
ATCC64974_44920		FAD binding domain
ATCC64974_47190		Uncharacterized protein
ATCC64974_51900		Glycosyl hydrolases family 18
ATCC64974_53620		Uncharacterized protein
ATCC64974_81490		Ubiquitin family
B. Proteins found (X) in free spore cultures F6-16 not found in bead cultures B6-B16. Total time of preculturing plus culturing was 48 h.
Protein ID	Annotation	F6	F8	F10	F12	F14	F16
Proteins with signal sequence for secretion
ATCC64974_20910	Ras-like protein	X
ATCC64974_25510	Flavin containing amine oxidoreductase	X			X		X
ATCC64974_3740	Pectate lyase	X
ATCC64974_43950	Glycosyl hydrolases family 16	X	X
ATCC64974_58860	Pectate lyase	X		X	X
ATCC64974_62180	Uncharacterized protein	X	X		X		X
ATCC64974_68420	Glucanosyltransferase	X					X
ATCC64974_82680	WSC domain	X			X		X
ATCC64974_110940	Lysophospholipase catalytic domain		X	X	X	X	X
ATCC64974_15760	WSC domain		X				X
ATCC64974_2320	Glycosyl hydrolase family 61		X
ATCC64974_43770	Eukaryotic aspartyl protease		X	X	X		X
ATCC64974_9000	Uncharacterized protein		X				X
ATCC64974_26780	Uncharacterized protein			X	X	X
ATCC64974_28700	Glycosyl hydrolases family 16			X	X		X
ATCC64974_63000	E1-like protein-activating enzyme Gsa7p/Apg7p				X
ATCC64974_68060	Uncharacterized protein				X		X
ATCC64974_7960	Glycosyl hydrolases family 18				X		X
ATCC64974_104930	Glycosyl hydrolases family 6						X
ATCC64974_91660	LysM domain						X
ATCC64974_96750	Dioxygenase						X
Proteins without signal sequence for secretion
ATCC64974_74920	FAD binding domain	X
ATCC64974_62890	Glycosyl hydrolases family 18		X	X	X	X	X
ATCC64974_62900	Pectate lyase superfamily protein		X	X	X		X
