# Supplementary material for: Heterogeneity in Spore Aggregation and Germination Results in Different Sized, Cooperative Microcolonies in an Aspergillus niger Culture
Source: mBio. 2023 Jan 11;14(1):e00870-22. doi: 10.1128/mbio.00870-22 (PMC9973262; doi:10.1128/mbio.00870-22)
Supplement: TABLE S4 [file mbio.00870-22-s0004.xlsx]

## Sheet: Sheet1
Supplemental Table 4. Fold changes of proteins found in B cultures when compared to F cultures that had been transferred at the same time point. Total time of preculturing plus culturing was 48 h. (Fold changes ≥2, P<0.05)
		6 h			8 h			10 h			12 h			14 h			16 h
Protein ID	Annotation	log2FC	FDR	Regulated	log2FC	FDR	Regulated	log2FC	FDR	Regulated	log2FC	FDR	Regulated	log2FC	FDR	Regulated	log2FC	FDR	Regulated
Proteins with signal sequence for secretion
ATCC64974_100730	Glucanosyltransferase	-4.44643	0.0217787	down	-0.603368	0.372172	no	0.561211	0.129261	no	2.54568	0.266597	no	2.08501	0.177198	no	-0.316001	0.710378	no
ATCC64974_102280	Glycosyl hydrolase family 61	-3.64106	0.00519817	down	-1.10403	0.232959	no	0.679403	0.326088	no	1.23046	0.687906	no	4.07902	0.121146	no	0.499683	0.225093	no
ATCC64974_102680	Pro-kumamolisin, activation domain	-3.23743	0.00587962	down	-1.84303	0.166196	no	1.33704	0.00449604	up	-0.11508	0.0822007	no	0.788668	0.470124	no	-8.71654	0.0421192	down
ATCC64974_102810	Serine carboxypeptidase S28	-3.08509	0.00116959	down	-1.34419	0.277469	no	1.74514	0.0409965	up	0.18791	0.0729775	no	0.98915	0.3024	no	-1.00754	0.16671	no
ATCC64974_10330	Glycosyl hydrolases family 31	-1.40213	0.0592958	no	-0.031123	0.949865	no	2.47169	0.02819	up	-2.56664	0.031647	down	2.75363	0.0227626	up	0.382867	0.475731	no
ATCC64974_103600	Glycosyl hydrolases family 17	0.856526	0.123841	no	3.77517	0.0443661	up	5.22031	0.00381518	up	-1.73238	0.0451169	down				5.98967	0.00486423	up
ATCC64974_1040	Fungal specific transcription factor domain family protein	-3.29583	0.00417568	down	-0.627913	0.536225	no	1.31701	0.0228136	up	9.43958	0.0042851	up	2.29611	0.0775595	no	0.881659	0.114032	no
ATCC64974_104300	Histidine phosphatase superfamily (branch 1)	-1.66236	0.259872	no	-0.587927	0.649304	no	1.26216	0.18315	no	2.67576	0.0433618	up				-0.879514	0.350907	no
ATCC64974_10480	Ser-Thr-rich glycosyl-phosphatidyl-inositol-anchored membrane family	-0.27021	0.729321	no	1.30638	0.00300266	up	0.926024	0.249337	no	-4.86631	0.715435	no	1.7517	0.0637786	no	1.48327	0.0157013	up
ATCC64974_104830	Glycosyl hydrolases family 43	-0.764676	0.451239	no	-0.681511	0.556788	no	0.950127	0.0855447	no	0.421813	0.0247321	no	2.52189	0.129527	no	0.00115613	0.998513	no
ATCC64974_10500	Alpha amylase, catalytic domain	2.09075	0.0095547	up	-0.278128	0.811024	no	0.556621	0.157743	no	1.15082	0.0156384	up				0.558689	0.513664	no
ATCC64974_106110	SMP-30/Gluconolactonase/LRE-like region	-3.79342	0.00134775	down	-0.36881	0.751472	no	5.6022	0.00971108	up							6.01188	0.0143294	up
ATCC64974_108530	Cellulase (glycosyl hydrolase family 5)	2.7291	0.0366691	up	1.57333	0.147129	no	5.46458	0.00454245	up	1.1234	0.101632	no	9.72515	0.0239755	up	6.83197	0.00177911	up
ATCC64974_109010	Glycosyl hydrolase family 3 C-terminal domain	-6.78678	0.00889003	down	-4.28175	0.166366	no	4.51139	0.0116437	up	-1.27679	0.758621	no	3.86852	0.0237158	up	2.29293	0.00931481	up
ATCC64974_11650	Lactonase, 7-bladed beta-propeller	-0.164005	0.830945	no	-0.277398	0.761903	no	-0.120718	0.575151	no	-0.242649	0.197583	no	1.54354	0.20666	no	-1.41248	0.201058	no
ATCC64974_12500	Multicopper oxidase	2.70982	0.0476811	up							0.338344	0.00956288	no
ATCC64974_13310	Glycosyl hydrolase family 47	0.359011	0.16486	no	1.17738	0.203039	no	4.52492	0.00221447	up	3.13121	0.0863316	no	7.32576	0.0565419	no	5.15162	0.00568043	up
ATCC64974_13390	Pectate lyase superfamily protein	-0.0824441	0.694279	no	1.11428	0.0880228	no	4.85477	0.00446266	up	2.21712	0.0134598	up	5.94799	0.00203704	up	4.98925	0.00100719	up
ATCC64974_13640	Glycosyl hydrolases family 35	-3.49539	0.012357	down	-1.03944	0.259287	no	2.82235	0.0122092	up	1.44309	0.00959133	up	2.811	0.0506563	no	-0.873654	0.27731	no
ATCC64974_14620	Glycosyl hydrolases family 16	-2.52794	0.00727885	down	-0.548075	0.408368	no	2.02926	0.0239987	up	4.81476	0.00436649	up	2.91664	0.0981056	no	0.968264	0.0926133	no
ATCC64974_14700	Glycosyl hydrolases family 31	0.755335	0.145282	no
ATCC64974_15350	Glycosyl hydrolase family 3 C-terminal domain	-5.66997	0.0163422	down	-5.12108	0.155147	no	2.60814	0.100321	no	-0.728815	0.0242208	no	1.79462	0.0721265	no	-0.110812	0.866071	no
ATCC64974_15920	Common central domain of tyrosinase	-2.33136	0.0200038	down	0.87882	0.105238	no	0.804496	0.110894	no	0.593482	0.886181	no	0.817243	0.472579	no	-0.950243	0.308943	no
ATCC64974_1620	Alpha galactosidase A	-3.70512	0.0080709	down	-0.691778	0.0998706	no	0.561306	0.251102	no	-1.58314	0.00645348	down	2.41436	0.0755422	no	-0.499931	0.414186	no
ATCC64974_1640	Uncharacterized protein	-3.98613	0.0231146	down	-2.62694	0.0378774	down	-3.91616	0.00254027	down	7.49594	0.0151177	up	-0.174562	0.787056	no	-2.05669	0.14736	no
ATCC64974_18310	methyltransferase activity	-4.42956	0.034378	down	-2.55867	0.0509815	no	-2.42219	0.100453	no	1.33683	0.0490053	up	0.509123	0.367339	no	-1.53708	0.127253	no
ATCC64974_21640	Ras-like protein	-2.53419	0.0713215	no	-1.59101	0.234924	no	4.14061	0.0130573	up	4.04937	0.00376604	up	4.82346	0.0373114	up	1.99968	0.0065231	up
ATCC64974_21680	Pro-kumamolisin, activation domain	-5.11432	0.0064338	down	-0.651376	0.43471	no	0.218613	0.651204	no	1.4539	0.0228074	up	-0.238555	0.791132	no	-3.45548	0.0740346	no
ATCC64974_2180	Pro-kumamolisin, activation domain	-2.04341	0.00389153	down	-0.963099	0.271323	no	-0.473026	0.0727255	no	-1.3674	0.0189998	down	0.633733	0.48427	no	-0.738875	0.237717	no
ATCC64974_21830	Glycosyl hydrolase family 65, N-terminal domain	-2.47853	0.0466239	down	-1.10871	0.400352	no	-0.411935	0.0341532	no	6.64682	0.00337062	up	1.42253	0.224644	no	-1.24543	0.207253	no
ATCC64974_22790	Glycosyl hydrolases family 11	-1.31308	0.0301392	down	-0.818967	0.282669	no	0.126864	0.707369	no	1.37064	0.0706385	no	1.39356	0.0594864	no	0.195579	0.675026	no
ATCC64974_2380	Glycosyl hydrolase family 12	-0.903339	0.166651	no	-0.629963	0.320041	no	1.64754	0.0197298	up	0.351706	0.120406	no	2.48562	0.0155229	up	1.2142	0.116017	no
ATCC64974_23830	Uncharacterized protein	-0.839137	0.129938	no	0.741437	0.191728	no	1.99129	0.0675142	no	-0.452559	0.0324901	no	3.50405	0.0142894	up	1.13137	0.0960907	no
ATCC64974_24790	Fungal specific transcription factor domain family protein	-3.2794	0.0770472	no	-3.0698	0.108168	no	1.28324	0.0812018	no	1.93279	0.615566	no	3.83234	0.189996	no	0.213335	0.833654	no
ATCC64974_25040	Carboxylesterase family	-4.4223	0.00596612	down	-1.02459	0.305811	no	1.96318	0.0616705	no	-3.50287	0.110949	no	1.36202	0.161386	no	-2.65177	0.0564538	no
ATCC64974_2610	Uncharacterized protein	-0.532077	0.500626	no	-0.596438	0.692795	no	4.79707	0.0174344	up	2.2803	0.567177	no	11.0601	0.0593247	no	7.53066	0.0341628	up
ATCC64974_26800	Alpha amylase, catalytic domain	-1.34236	0.12969	no	0.421264	0.48467	no	2.99112	0.0089195	up	-0.531025	0.162095	no	3.01432	0.101972	no	-0.796241	0.33215	no
ATCC64974_26810	Ser-Thr-rich glycosyl-phosphatidyl-inositol-anchored membrane family	2.96701	0.00197826	up	2.0901	0.001904	up	2.82677	0.00377252	up	-0.229689	0.0921867	no	2.84507	0.00779451	up	2.31958	0.0127258	up
ATCC64974_26980	Sulfatase family protein	-1.72565	0.0165996	down	-0.61625	0.423604	no	-0.62192	0.156177	no	2.28611	0.131713	no	-0.0133374	0.975936	no	-3.05549	0.0523658	no
ATCC64974_27940	Eukaryotic aspartyl protease	-3.15796	0.0672226	no	-0.622124	0.153166	no	-0.432378	0.175182	no	0.228078	0.0241662	no	2.83142	0.0965402	no	-1.14687	0.175102	no
ATCC64974_30820	Uncharacterized protein	3.18855	0.00514464	up				5.55903	0.00791208	up	1.98497	0.00476973	up
ATCC64974_30860	Alpha-L-arabinofuranosidase B, catalytic	-6.57977	0.00518594	down	-3.62636	0.182133	no	3.135	0.00358896	up	-4.71348	0.0620373	no	1.26407	0.117478	no	-1.9446	0.0776333	no
ATCC64974_3630	Glycosyl hydrolases family 28	-4.2606	0.043854	down	-1.25954	0.0835247	no	-0.569706	0.188544	no	3.6805	0.834227	no	1.98222	0.203401	no	-1.56758	0.170151	no
ATCC64974_36520	Serine carboxypeptidase S28	-3.93958	0.0144441	down	-1.10992	0.284658	no	0.839606	0.165859	no	2.10152	0.104922	no	1.77152	0.243267	no	-1.75537	0.0998638	no
ATCC64974_37230	Esterase PHB depolymerase	-2.68337	0.0784592	no	-2.1226	0.0284253	down	-0.474452	0.562724	no	0.780054	0.00309079	no	0.807645	0.247548	no	-1.99834	0.0529717	no
ATCC64974_3930	Eukaryotic aspartyl protease	-5.54729	0.00169195	down	-2.53458	0.13051	no	1.10445	0.0127404	up	4.54455	0.00761467	up	0.312068	0.698159	no	-4.17718	0.0174174	down
ATCC64974_40530	Histidine phosphatase superfamily (branch 2)	-4.09182	0.0266344	down	-3.65791	0.15302	no	2.30319	0.0599432	no	5.88567	0.111108	no	1.84737	0.101961	no	-1.20161	0.188074	no
ATCC64974_42430	Amidase	-1.2728	0.143312	no	-0.975131	0.340267	no	0.966731	0.0672844	no	-0.213827	0.00553544	no				-0.781794	0.382589	no
ATCC64974_44090	Antifungal protein	-4.28723	0.0595711	no	-5.36456	0.278798	no	3.04481	0.0661742	no	1.47241	0.0142707	up	6.47574	0.0885495	no	-0.235877	0.769131	no
ATCC64974_45110	Beta-glucosidase (SUN family)	1.92704	0.0696147	no	0.784326	0.35973	no	-2.59875	0.0418206	down	-2.23704	0.0741346	no	-0.983842	0.350254	no	-4.29437	0.0652425	no
ATCC64974_4680	Glycosyl hydrolase family 67 middle domain	-2.0271	0.00171017	down	-0.976344	0.357993	no	1.9034	0.0310022	up	0.835832	0.00128838	no	2.93595	0.0722478	no	0.141921	0.803978	no
ATCC64974_48560	Glycosyl hydrolases family 16	-4.68622	0.0317309	down	-1.08569	0.194858	no	-0.943579	0.024225	no	5.82585	0.0501516	no	1.29076	0.344637	no	-2.73786	0.0920423	no
ATCC64974_49190	WD domain, G-beta repeat family protein	-3.15537	0.00756272	down	0.0858049	0.931411	no	-1.85894	0.0113917	down	0.648744	0.00316754	no	-0.856497	0.481273	no	-3.87533	0.0323554	down
ATCC64974_51360	Carboxylesterase family	-2.29887	0.144577	no	-0.1606	0.822348	no	2.02671	0.0378731	up	0.330341	0.00287773	no	1.19102	0.440169	no
ATCC64974_51840	Putative integral membrane protein	-0.502315	0.35949	no	0.0137409	0.978793	no	0.537516	0.232694	no	-2.55232	0.110872	no	3.00613	0.0904037	no	1.36777	0.0881104	no
ATCC64974_52290	Lysophospholipase catalytic domain	-4.51213	0.000833031	down	-0.989861	0.47256	no	2.85986	0.0209715	up	2.01237	0.269331	no	4.03283	0.00759863	up	2.2599	0.00111294	up
ATCC64974_53780	Alpha galactosidase A	-1.59704	0.017425	down	-0.358977	0.583828	no	1.16412	0.0038057	up	-0.538295	0.150292	no	2.33302	0.0253654	up	0.304267	0.582702	no
ATCC64974_54210	Glycosyl hydrolases family 43	-0.138417	0.693953	no	1.7263	0.11112	no	5.6262	8.19698e-05	up	1.13895	0.245275	no	8.12456	0.0576899	no	6.03207	0.00211718	up
ATCC64974_58540	Glycosyl hydrolases family 28	-2.41535	0.00458164	down	-0.484357	0.528129	no	-3.8901	0.00882282	down	-3.22627	0.0292159	down	-3.46547	0.0340973	down	-9.45189	0.0202562	down
ATCC64974_60220	Cerato-platanin	-2.08331	0.00195705	down	-1.46287	0.172701	no	-0.357821	0.432268	no	3.03219	0.443048	no	2.55025	0.186494	no	0.612924	0.326388	no
ATCC64974_6040	Lipase (class 3)	-1.22936	0.142975	no	-0.694365	0.388569	no	-1.84739	0.00144479	down	1.24142	0.499456	no	2.82614	0.00458774	up	0.841625	0.204917	no
ATCC64974_63250	Histidine kinase-, DNA gyrase B-, and HSP90-like ATPase family protein	-1.27353	0.292282	no	1.54232	0.397644	no	0.869947	0.124562	no	2.93923	0.271425	no	2.685	0.183453	no
ATCC64974_63430	Glucanosyltransferase	-1.63857	0.000858202	down	-0.468493	0.563295	no	-0.786997	0.020095	no	4.90846	0.533396	no	2.06652	0.0861673	no	0.706934	0.228481	no
ATCC64974_63750	GDSL-like Lipase/Acylhydrolase family	-0.88781	0.177813	no	-0.782641	0.548341	no	1.81058	0.0342149	up	4.29854	0.0921859	no	3.23055	0.0223873	up	-1.41268	0.179053	no
ATCC64974_63760	Purine nucleoside permease (NUP)	-1.96469	0.0159747	down	-1.18835	0.122638	no	0.435385	0.321417	no	7.53769	0.0438263	up	1.14743	0.244198	no	-0.77826	0.294096	no
ATCC64974_64000	GDSL-like Lipase/Acylhydrolase	-3.29707	0.0456461	down	-0.859722	0.547661	no	2.05954	0.0759699	no	1.17944	0.00552558	up				-0.718339	0.472628	no
ATCC64974_66590	Ser-Thr-rich glycosyl-phosphatidyl-inositol-anchored membrane family	-1.64438	0.00958852	down	0.229804	0.744135	no	0.189623	0.670963	no	5.05366	0.8039	no	1.85995	0.0276886	up	-0.0470613	0.929578	no
ATCC64974_67190	Uncharacterized protein	-1.29137	0.109742	no	-0.135544	0.896207	no	-0.676538	0.355757	no	3.16955	0.014431	up	2.07638	0.226433	no	1.79558	0.194117	no
ATCC64974_67930	Cellulase (glycosyl hydrolase family 5)	-3.11015	0.00391809	down	-0.612705	0.410058	no	-2.69255	0.00189417	down	4.46898	0.00383949	up	-0.992253	0.249312	no	-2.99023	0.0450389	down
ATCC64974_6850	Lysophospholipase catalytic domain	-1.91269	0.024358	down	0.699948	0.585658	no	6.37195	0.0123582	up	-2.02847	0.00436395	down	6.85229	0.00686054	up	4.6142	7.61126e-06	up
ATCC64974_68720	GMC oxidoreductase	-0.61067	0.385104	no				0.0586685	0.962202	no
ATCC64974_71950	Uncharacterized protein	-6.0056	0.00882892	down	-2.95148	0.21007	no	3.28499	0.00837817	up	2.45252	0.512605	no	3.43074	0.00591192	up	1.27051	0.130499	no
ATCC64974_72960	Blastomyces yeast-phase-specific protein	-1.82251	0.00284031	down	0.831137	0.31123	no	1.51219	0.0437288	up	1.34137	0.00389543	up	4.13584	4.13401e-05	up	4.40227	0.00214367	up
ATCC64974_74070	Lytic transglycolase	-2.86718	0.0356934	down	-0.182902	0.718777	no	-0.363275	0.298383	no	5.78382	0.407002	no	2.02095	0.19708	no	-1.34083	0.193113	no
ATCC64974_74910	Serine carboxypeptidase	-2.85268	0.0196412	down	-0.911398	0.26159	no	1.38646	0.0412603	up	0.750452	0.176079	no	2.56752	0.164461	no	-0.169648	0.807203	no
ATCC64974_74980	Glycosyl hydrolases family 17	-3.41004	0.0157781	down	-2.30284	0.071271	no	0.231994	0.624258	no	0.720938	0.684722	no	1.63304	0.242748	no	-0.465506	0.525654	no
ATCC64974_75170	Glycosyl hydrolase family 12	-1.38518	0.0628886	no	-0.912068	0.289435	no	2.44654	0.00458251	up	-0.362746	0.00410122	no	3.30269	0.01541	up	0.449371	0.485155	no
ATCC64974_75630	Glucanosyltransferase	-4.34402	0.0246392	down				-0.774559	0.471439	no	1.46583	0.00100161	up	0.900837	0.473469	no	-2.62701	0.0535574	no
ATCC64974_75680	FAD binding domain	-1.60715	0.112853	no	0.873805	0.478776	no	0.913393	0.498619	no							-2.57353	0.0875626	no
ATCC64974_75950	Glycosyl hydrolases family 15	-5.01708	0.00248485	down	-2.34778	0.159335	no	3.12659	0.00120658	up	3.36773	0.00404073	up	1.64673	0.144438	no	-1.88578	0.0628735	no
ATCC64974_77140	Protein ecm33	-1.44924	0.0217935	down	-0.183012	0.724485	no	-0.250548	0.585403	no	2.2134	0.0251035	up	1.62414	0.0424601	up	0.543121	0.190046	no
ATCC64974_77280	GPI-anchored cell wall organization protein	-1.98161	0.0252867	down	-0.717746	0.354981	no	1.01138	0.0992037	no	0.467786	0.992674	no	2.55186	0.0623874	no	0.605879	0.330343	no
ATCC64974_790	Uncharacterized protein	-2.15081	0.0199539	down	0.425134	0.413515	no	-0.961478	0.0967347	no	1.16787	0.295563	no	0.290451	0.818728	no	-2.63021	0.203346	no
ATCC64974_81930	Cysteine dioxygenase type I family protein	-1.37412	0.0491523	down	-0.231941	0.777674	no	1.67755	0.0916084	no	-0.960972	0.280911	no	3.92275	0.0283893	up	2.02751	0.0260909	up
ATCC64974_82840	FAD binding domain	-1.26291	0.0110727	down	-0.247782	0.716324	no	-1.08683	0.0135286	down	8.74717	0.00821334	up	1.123	0.359141	no	-0.924359	0.244392	no
ATCC64974_83150	Glycosyl hydrolase family 10	-1.25103	0.118143	no	-1.75384	0.154614	no	0.999762	0.0213284	no	5.06947	0.00964055	up	1.26866	0.184792	no	0.366468	0.560699	no
ATCC64974_83200	Pro-kumamolisin, activation domain	-5.54325	0.0418799	down	-0.552292	0.62296	no	4.08598	0.0237063	up	4.18166	0.00465764	up	3.87204	0.187682	no	-4.3652	0.0747034	no
ATCC64974_8390	Pyridine nucleotide-disulphide oxidoreductase	1.16192	0.0473125	up	1.04889	0.301372	no	3.20997	0.00435108	up	6.44926	0.748968	no	4.51828	0.0980381	no	2.70485	0.00510999	up
ATCC64974_85680	Metal-independent alpha-mannosidase (GH125)	-3.60643	0.00114286	down	-1.39111	0.248486	no	3.40781	0.0104349	up	2.01809	0.00524297	up	4.32171	0.0501637	no	2.17506	0.0156024	up
ATCC64974_86990	Fungal specific transcription factor domain family protein	-2.85865	0.00316815	down	-1.32813	0.202773	no	-0.460222	0.275991	no	-2.0427	0.484287	no	1.10647	0.182876	no	0.0206109	0.98323	no
ATCC64974_87050	Carboxylesterase family	-1.80262	0.00177708	down	-0.510148	0.538821	no	-2.59659	0.0395029	down	1.62445	0.031026	up	0.589558	0.508014	no	-0.751524	0.361562	no
ATCC64974_88180	Glycosyl hydrolases family 16	-2.56453	0.0833516	no	-0.506578	0.495233	no	0.160297	0.815961	no	2.41463	0.101161	no	1.97063	0.186003	no	-0.0984276	0.87256	no
ATCC64974_89850	FAD binding domain	-2.46097	0.00528092	down	-0.53282	0.629214	no	-1.19596	0.0673053	no	6.44604	0.0309889	up	0.1645	0.910078	no	-2.44861	0.0646086	no
ATCC64974_92080	Ig-fold domain	-2.73421	0.0847134	no	-1.25354	0.229219	no	1.77237	0.0195271	up	5.19516	0.0424779	up	3.79402	0.0313771	up	0.8968	0.182009	no
ATCC64974_94020	Glucanosyltransferase	-3.48402	0.00402327	down	-1.68422	0.158917	no	1.31004	0.0779949	no	4.64163	0.0207589	up	1.98191	0.134904	no	-0.616496	0.37889	no
ATCC64974_96710	Uncharacterized protein	-6.88098	0.0248807	down	-4.55574	0.0310521	down	-5.42629	0.00130845	down	-0.243741	0.00116497	no	-3.58332	0.0108392	down	-7.70854	0.0225175	down
ATCC64974_96720	Alpha galactosidase A	-6.72022	0.028113	down	-0.917195	0.377582	no	4.28248	0.015121	up	0.340151	0.222341	no	6.7462	0.0280191	up	1.46347	0.0594433	no
ATCC64974_96730	Pro-kumamolisin, activation domain	-4.06495	0.00263456	down	-1.2456	0.275667	no	0.00278187	0.994681	no	-0.258042	0.00867052	no	-0.0525438	0.959972	no
ATCC64974_97120	Peroxidase, family 2	-2.66464	0.102912	no	-1.52237	0.340685	no	2.50492	0.0607757	no	5.22158	0.518103	no				3.60994	0.00600526	up
ATCC64974_97400	CFEM domain	-0.0693889	0.912738	no				3.63749	0.0169721	up	0.335349	0.483333	no				1.01886	0.0729434	no
ATCC64974_83160	Glycosyl hydrolase family 62	-1.85358	0.0531135	no	-1.54567	0.143205	no	0.594593	0.0200895	no	0.90839	0.0146737	no	0.997969	0.0834347	no	0.046111	0.931989	no
ATCC64974_98870	Phosphoesterase family	-3.80537	0.0109979	down	0.541781	0.572992	no	6.99739	0.00354286	up				5.92941	0.0105563	up
ATCC64974_105440	Uncharacterized protein				0.253911	0.765568	no	3.86605	0.0952572	no	3.06541	0.434157	no				3.49427	0.000904234	up
ATCC64974_105530	Cellulase (glycosyl hydrolase family 5)				-1.40364	0.279801	no
ATCC64974_11090	Phosphatidylethanolamine-binding protein				-0.675278	0.60746	no										0.594367	0.558022	no
ATCC64974_11220	Lipase (class 3)				1.61375	0.06181	no	5.22774	0.0102262	up	4.69195	0.898813	no	5.07687	0.0541214	no	1.30729	0.0770947	no
ATCC64974_11460	Phosphoesterase family				-0.549564	0.522314	no	2.95516	0.0220968	up	1.10335	0.17687	no	6.85652	0.0681823	no	2.93472	0.00389106	up
ATCC64974_1880	Hydrophobic surface binding protein A				0.639049	0.460058	no	2.3342	0.011366	up	1.5859	0.0167063	up				2.30836	0.00608961	up
ATCC64974_1950	Cutinase				-1.43429	0.130548	no
ATCC64974_21930	FAD binding domain				1.87862	0.0913593	no	0.497824	0.592774	no				-0.979518	0.582783	no
ATCC64974_23000	Peptidase A4 family				-1.39951	0.543666	no	3.80566	0.108688	no				4.23205	0.0139579	up	0.189604	0.766068	no
ATCC64974_2310	Necrosis inducing protein (NPP1)				-0.0225405	0.972598	no	2.0822	0.00808473	up	-1.15316	0.031144	down	0.828778	0.464025	no	-1.43857	0.205721	no
ATCC64974_26110	Lipase (class 3)				3.06751	0.169611	no				-1.19539	0.0088529	down
ATCC64974_26950	Major Facilitator Superfamily protein				3.9057	0.14506	no				-1.89856	0.0236226	down
ATCC64974_28980	Glycosyl hydrolase family 61				-0.382064	0.574429	no
ATCC64974_29310	Glycosyl hydrolase family 61				-1.26465	0.140344	no	-0.620523	0.207372	no	0.0266891	0.0245025	no	3.82909	0.146407	no	-1.35548	0.308178	no
ATCC64974_29320	Glycosyl hydrolases family 11				0.225888	0.762794	no
ATCC64974_30020	Glycosyl hydrolases family 43				1.91471	0.1223	no				-2.89244	0.569286	no
ATCC64974_42370	Aldo/keto reductase family protein				-1.36809	0.00507759	down
ATCC64974_42830	FAD binding domain				-1.43606	0.0863672	no	-1.89846	0.14901	no	-0.0640704	0.0174317	no
ATCC64974_45980	Subtilase family				1.54068	0.328844	no	6.36607	0.0537788	no	-0.297015	0.0260683	no				5.03155	0.0319146	up
ATCC64974_51760	Domain of unknown function (DUF5127)				-1.76908	0.189001	no	8.02002	0.00749553	up	1.41899	0.199889	no	4.86629	0.0502087	no	3.25849	0.0321645	up
ATCC64974_53450	Uncharacterized protein				-0.0954025	0.860452	no	-1.56087	0.0788098	no	0.459491	0.0268442	no	-0.0770892	0.95662	no	-4.02948	0.0273989	down
ATCC64974_53750	Necrosis inducing protein (NPP1)				1.42056	0.367177	no
ATCC64974_55160	Aldose 1-epimerase				-2.3601	0.157034	no	5.00732	0.0178401	up	5.33618	0.0884365	no	5.40657	0.0526962	no	2.93027	0.0117551	up
ATCC64974_59170	Amidase				-2.54718	0.128587	no	1.2573	0.363266	no	0.670694	0.297491	no	1.87992	0.303672	no	-2.46763	0.0753581	no
ATCC64974_59390	FAD binding domain				-1.09855	0.493147	no
ATCC64974_61590	ML domain				3.78882	0.0329409	up				5.68348	0.0156021	up
ATCC64974_67820	Uncharacterized protein				-0.797871	0.0519726	no	-1.43562	0.170706	no	3.96342	0.0037981	up				-1.13343	0.0878304	no
ATCC64974_70810	Glycosyl hydrolases family 16				-0.758206	0.394536	no	-0.664457	0.183374	no	5.97938	0.00340546	up	1.55318	0.125366	no	-1.96187	0.0751182	no
ATCC64974_72990	Lipase (class 3)				-0.793051	0.52173	no	-0.50963	0.565746	no	5.17462	0.0143041	up
ATCC64974_74560	Zinc finger, C3HC4 type (RING finger) family protein				0.687283	0.382966	no	0.357621	0.683553	no	-1.03971	0.017165	down				0.777966	0.282618	no
ATCC64974_81710	Glycosyl hydrolases family 31				0.28592	0.800767	no										1.97923	0.112643	no
ATCC64974_82630	Pectate lyase				-0.321621	0.505632	no
ATCC64974_82880	Glycosyl hydrolase family 30 TIM-barrel domain				-1.97665	0.457954	no	6.30135	0.00576602	up	-1.83326	0.905527	no	2.72069	0.0430421	up	1.27446	0.0728814	no
ATCC64974_83220	Cellulase (glycosyl hydrolase family 5)				-2.50653	0.105611	no	1.07033	0.0814966	no	2.89632	0.347501	no	1.32087	0.220337	no	-0.891076	0.299435	no
ATCC64974_850	Carboxylesterase family				0.805298	0.198819	no	1.58172	0.110375	no	-1.99096	0.984004	no				0.757358	0.174253	no
ATCC64974_89550	Alpha amylase, catalytic domain				-5.08046	0.149474	no	4.58036	0.00804618	up	0.839044	0.000455869	no	3.05096	0.290804	no	-4.56945	0.0060816	down
ATCC64974_92930	Uncharacterized protein				1.87892	0.132457	no				4.83908	0.00833204	up				-3.97941	0.0338671	down
ATCC64974_96470	Glycosyl hydrolases family 43				-5.65966	0.199917	no	2.46491	0.0148384	up	-2.22038	0.00601496	down	1.09524	0.207764	no	-1.35294	0.157229	no
ATCC64974_96870	Glycosyl hydrolase family 76				3.1168	0.00561166	up	2.09079	0.0259467	up	-0.0853815	0.00822439	no	4.18879	0.00764491	up	1.2583	0.0180451	up
ATCC64974_98980	Amidohydrolase				-1.22051	0.401592	no	-2.39154	0.00345253	down
ATCC64974_99170	Hydrophobic surface binding protein A				1.07076	0.250259	no	-1.67087	0.0567224	no	-1.59321	0.0312709	down
ATCC64974_99660	Serine carboxypeptidase				0.535438	0.400287	no	4.60487	0.13789	no	-0.716248	0.130408	no				4.1602	0.0813465	no
ATCC64974_102690	Glycoside hydrolase 131 catalytic N-terminal domain							-0.0538151	0.946239	no
ATCC64974_11440	Asparaginase, N-terminal							4.14903	0.0211753	up	-0.53828	0.0171137	no
ATCC64974_15010	Ribonuclease T2 family							5.05577	0.0979727	no	-4.361	0.97026	no	2.77905	0.141047	no	0.620116	0.42735	no
ATCC64974_24940	Calcineurin-like phosphoesterase							3.59185	0.0142477	up	1.83723	0.0943513	no	3.3724	0.0802233	no	1.69231	0.00237778	up
ATCC64974_26560	LysM domain							0.490265	0.582349	no	2.60692	0.140779	no	2.37933	0.196598	no
ATCC64974_26900	Transmembrane proteins 14C family protein							-1.17977	0.277676	no
ATCC64974_36000	ribonuclease							0.876042	0.16071	no	-0.241349	0.188795	no	0.807641	0.223204	no	-3.56044	0.0344539	down
ATCC64974_56920	Eukaryotic aspartyl protease							5.05137	0.101486	no	3.21602	0.00551444	up	5.85798	0.01811	up	3.91574	0.00808767	up
ATCC64974_71890	Glycosyl hydrolase family 65, N-terminal domain							3.5359	0.045197	up	4.94762	0.00213078	up
ATCC64974_75710	Pectinesterase							-2.09109	0.0689528	no	2.00214	0.190829	no	-0.850076	0.555832	no	-4.73777	0.0767376	no
ATCC64974_83620	Peptidase family M28							8.04926	0.0458682	up	1.31002	0.0266848	up				5.00823	0.0162984	up
ATCC64974_23190	Alpha-L-arabinofuranosidase C-terminal domain										2.5752	0.000876844	up	2.68313	0.046082	up	0.625709	0.408635	no
ATCC64974_20630	Glycosyl hydrolase family 81 C-terminal domain										0.35171	0.00334343	no
ATCC64974_88280	Glycosyl hydrolase catalytic core										5.39524	0.00706923	up				3.58843	0.00368102	up
ATCC64974_89110	Ser-Thr-rich glycosyl-phosphatidyl-inositol-anchored membrane family										-0.980331	0.00946987	no
ATCC64974_59580	FAD binding domain										2.19858	0.0167142	up				-0.314941	0.455114	no
ATCC64974_58680	Serine carboxypeptidase										4.53165	0.0272229	up	2.0708	0.0449147	up	-0.00297173	0.996587	no
ATCC64974_6090	Melibiase										5.17946	0.0398463	up				1.70389	0.0672677	no
ATCC64974_70470	RNA polymerase II transcription mediator complex subunit 9 family protein										6.4085	0.0562722	no	2.04929	0.0116338	up	0.249361	0.663125	no
ATCC64974_110770	Eukaryotic aspartyl protease										0.422857	0.0698321	no	2.19036	0.14569	no	-0.336323	0.751135	no
ATCC64974_6300	Amidase family protein										-0.0667292	0.356411	no				0.531371	0.617474	no
ATCC64974_64080	Alpha-L-arabinofuranosidase C-terminal domain													2.20987	0.282252	no
ATCC64974_104760	Uncharacterized protein																2.94704	0.071434	no
ATCC64974_14090	Glycosyl hydrolase family 7																3.48381	0.121246	no
ATCC64974_42730	Alpha/beta hydrolase family																3.53739	0.0406948	up
ATCC64974_49900	Glycosyl hydrolase family 7																0.0278368	0.968765	no
Proteins without signal sequence for secretion
ATCC64974_101020	Core histone H2A/H2B/H3/H4	-0.893739	0.121961	no	0.207259	0.820073	no	3.80929	0.112824	no	-0.348968	0.906133	no				3.44668	0.0696429	no
ATCC64974_12570	Mitochondrial carrier protein	-2.66368	0.0376858	down	-0.842426	0.113791	no	-2.00813	0.0027478	down	-0.874126	0.0242984	no	0.154634	0.851681	no	-2.04399	0.178741	no
ATCC64974_1850	GDSL-like Lipase/Acylhydrolase family	-0.69609	0.429922	no							1.06263	0.00594803	up				2.63615	0.158136	no
ATCC64974_23160	Eukaryotic aspartyl protease	-2.86536	0.0682886	no				7.20184	0.00301797	up	3.51043	0.28609	no	2.94551	0.0832338	no	-0.447481	0.426397	no
ATCC64974_23250	Oxidoreductase NAD-binding domain	0.819855	0.0182347	no	0.776928	0.134304	no	-0.193096	0.363081	no	4.96447	0.0456523	up	0.515583	0.295072	no	-0.420547	0.569746	no
ATCC64974_35080	Histidine phosphatase superfamily (branch 1)	0.354521	0.477451	no	-0.184895	0.671045	no	0.0193131	0.933243	no	3.4238	0.00343619	up	-0.016118	0.978292	no	-1.06466	0.112174	no
ATCC64974_39210	Endoribonuclease L-PSP	-0.00635451	0.98887	no	1.59617	0.0767442	no	3.09138	0.0266496	up	1.47509	0.435239	no	2.35377	0.120927	no	0.991063	0.0635643	no
ATCC64974_44920	FAD binding domain	-4.93678	0.0166368	down	-0.8509	0.235455	no	-0.657994	0.0757197	no	2.84675	0.992546	no	1.68875	0.26749	no	-1.57742	0.124975	no
ATCC64974_47190	Uncharacterized protein	-2.92036	0.00116261	down	-0.114029	0.87895	no	-1.53346	0.304511	no	-0.788088	0.0280357	no	1.99568	0.294323	no	-5.83143	0.0662327	no
ATCC64974_51900	Glycosyl hydrolases family 18	5.1417	0.000840221	up	4.91104	0.00151957	up	5.77001	0.0119144	up	0.0484702	0.0095816	no	10.2363	0.00022602	up	8.75731	0.00610097	up
ATCC64974_53620	Uncharacterized protein	-2.14158	0.0236184	down	-0.916948	0.424658	no	4.75525	0.121437	no	1.83734	0.0132098	up	6.23718	0.0317567	up	4.99377	0.000951973	up
ATCC64974_59190	AMP-binding enzyme	0.633379	0.506521	no
ATCC64974_77490	Eukaryotic aspartyl protease	-4.08174	0.0384777	down				3.22434	0.00961764	up	5.88565	0.0571282	no	3.54093	0.0650885	no	0.725548	0.323708	no
ATCC64974_81490	Ubiquitin family	0.979035	0.103833	no	2.49223	0.062699	no	4.13514	0.0118502	up	2.41996	0.777777	no	1.47294	0.26145	no	0.10999	0.861107	no
ATCC64974_109650	Serine aminopeptidase, S33				1.36152	0.0702794	no	3.60673	0.00118193	up	6.06122	0.00641533	up				2.18945	0.110969	no
ATCC64974_21050	Thioredoxin				3.49031	0.100308	no				4.09255	0.00826753	up				3.25823	0.0730996	no
ATCC64974_57090	Ribonuclease T2 family				0.667772	0.46248	no	4.1378	0.0784675	no	4.60347	0.0631004	no
ATCC64974_64720	DnaJ domain family protein				0.676523	0.444932	no	-0.293819	0.76682	no
ATCC64974_86070	ATPase family associated with various cellular activities (AAA)				0.185771	0.67932	no	0.800394	0.396534	no	1.65019	0.0135803	up	1.14979	0.201712	no	-0.494672	0.549168	no
ATCC64974_89400	Glycosyl hydrolases family 43				1.03361	0.200281	no	4.6998	0.00402435	up	0.476871	0.0116719	no
ATCC64974_23850	Adenylate kinase							2.8883	0.141386	no	1.28674	0.00239543	up	1.49618	0.0124054	up	1.11001	0.395988	no
ATCC64974_24800	Expressed protein							5.21017	0.0146882	up	8.23129	0.0203706	up
ATCC64974_69610	Uncharacterized protein							1.8784	0.0945462	no	3.43314	0.134553	no				0.584844	0.389137	no
ATCC64974_32290	Actin										2.36511	0.00146547	up	3.30264	0.000732108	up	1.4827	0.34337	no
ATCC64974_17050	Pleckstrin homology domain										5.61607	0.031018	up
ATCC64974_60490	Cytochrome c										0.924701	0.0400695	no				-0.155703	0.881938	no
ATCC64974_20820	Ubiquitin family										4.40221	0.0527977	no	-1.0276	0.478708	no	-1.52711	0.179354	no
ATCC64974_45950	Copper/zinc superoxide dismutase (SODC)										0.270403	0.100856	no				7.02982	0.000661042	up
ATCC64974_52350	Pectate lyase superfamily protein										3.06735	0.124007	no
ATCC64974_1540	Uncharacterized protein																2.79188	0.0779536	no
ATCC64974_21820	Catalase																9.1112	0.00081111	up
ATCC64974_66140	Hsp70 protein																-1.40393	0.122788	no
			up	7		up	6		up	61		up	55		up	33		up	34
	Summary	6 h	no	44	8 h	no	144	10 h	no	86	12 h	no	105	14 h	no	96	16 h	no	118
			down	65		down	4		down	11		down	12		down	2		down	10
	total			116			154			158			172			131			162
