# Supplementary material for: Heterogeneity in Spore Aggregation and Germination Results in Different Sized, Cooperative Microcolonies in an Aspergillus niger Culture
Source: mBio. 2023 Jan 11;14(1):e00870-22. doi: 10.1128/mbio.00870-22 (PMC9973262; doi:10.1128/mbio.00870-22)
Supplement: TABLE S5 [file mbio.00870-22-s0005.xlsx]

## Sheet: Sheet1
Supplemental Table 5. Proteins with (A) and without (B) signal sequences for secretion identified in liquid shaken cultures that had been inoculated with mycelium of free (F) or bead (B) spore pre-cultures. Total time of preculturing plus culturing was 48 h.
		A. proteins with signal sequences for secretion
Group	PFAM	annotation	Proteins
6F	PF03198	Glucanosyltransferase	6
	PF09286	Pro-kumamolisin, activation domain	5
	PF07983	X8 domain	4
	PF00150	Cellulase (glycosyl hydrolase family 5)	5
	PF01764	Lipase (class 3)	4
	PF04616	Glycosyl hydrolases family 43	4
	PF09260	Domain of unknown function (DUF1966)	3
	PF10342	Ser-Thr-rich glycosyl-phosphatidyl-inositol-anchored membrane family	3
	PF00082	Subtilase family	3
	PF00450	Serine carboxypeptidase	3
6B	PF09286	Pro-kumamolisin, activation domain	5
	PF03198	Glucanosyltransferase	5
	PF10342	Ser-Thr-rich glycosyl-phosphatidyl-inositol-anchored membrane family	4
	PF00082	Subtilase family	3
	PF04616	Glycosyl hydrolases family 43	3
	PF00150	Cellulase (glycosyl hydrolase family 5)	3
F8	PF09286	Pro-kumamolisin, activation domain	5
	PF04616	Glycosyl hydrolases family 43	5
	PF00150	Cellulase (glycosyl hydrolase family 5)	5
	PF03443	Glycosyl hydrolase family 61	4
	PF00734	Fungal cellulose binding domain	4
	PF01764	Lipase (class 3)	4
	PF03198	Glucanosyltransferase	4
	PF00082	Subtilase family	4
	PF09260	Domain of unknown function (DUF1966)	3
	PF01735	Lysophospholipase catalytic domain	3
	PF10342	Ser-Thr-rich glycosyl-phosphatidyl-inositol-anchored membrane family	3
	PF00450	Serine carboxypeptidase	3
B8	PF09286	Pro-kumamolisin, activation domain	5
	PF09260	Domain of unknown function (DUF1966)	4
	PF04616	Glycosyl hydrolases family 43	5
	PF00150	Cellulase (glycosyl hydrolase family 5)	5
	PF00734	Fungal cellulose binding domain	4
	PF01764	Lipase (class 3)	4
	PF10342	Ser-Thr-rich glycosyl-phosphatidyl-inositol-anchored membrane family	4
	PF00082	Subtilase family	4
	PF12296	Hydrophobic surface binding protein A	3
	PF03443	Glycosyl hydrolase family 61	3
	PF03198	Glucanosyltransferase	3
F10	PF09286	Pro-kumamolisin, activation domain	5
	PF03198	Glucanosyltransferase	4
	PF00082	Subtilase family	4
	PF04616	Glycosyl hydrolases family 43	4
	PF00150	Cellulase (glycosyl hydrolase family 5)	4
	PF09260	Domain of unknown function (DUF1966)	3
	PF01735	Lysophospholipase catalytic domain	3
	PF01764	Lipase (class 3)	3
	PF10342	Ser-Thr-rich glycosyl-phosphatidyl-inositol-anchored membrane family	3
B10	PF00450	Serine carboxypeptidase	7
	PF00150	Cellulase (glycosyl hydrolase family 5)	7
	PF03198	Glucanosyltransferase	6
	PF09286	Pro-kumamolisin, activation domain	5
	PF04616	Glycosyl hydrolases family 43	6
	PF09260	Domain of unknown function (DUF1966)	4
	PF07971	Glycosyl hydrolase family 92	4
	PF17678	Glycosyl hydrolase family 92 N-terminal domain	4
	PF10342	Ser-Thr-rich glycosyl-phosphatidyl-inositol-anchored membrane family	5
	PF00734	Fungal cellulose binding domain	4
	PF01764	Lipase (class 3)	4
	PF00082	Subtilase family	4
	PF07983	X8 domain	3
	PF00085	Thioredoxin	4
	PF08386	TAP-like protein	3
F12	PF09286	Pro-kumamolisin, activation domain	5
	PF04616	Glycosyl hydrolases family 43	5
	PF00150	Cellulase (glycosyl hydrolase family 5)	5
	PF01764	Lipase (class 3)	4
	PF03198	Glucanosyltransferase	4
	PF10342	Ser-Thr-rich glycosyl-phosphatidyl-inositol-anchored membrane family	4
	PF00082	Subtilase family	4
	PF00450	Serine carboxypeptidase	4
	PF09260	Domain of unknown function (DUF1966)	3
	PF01735	Lysophospholipase catalytic domain	3
B12	PF00450	Serine carboxypeptidase	7
	PF00150	Cellulase (glycosyl hydrolase family 5)	7
	PF03198	Glucanosyltransferase	6
	PF09286	Pro-kumamolisin, activation domain	5
	PF04616	Glycosyl hydrolases family 43	6
	PF10342	Ser-Thr-rich glycosyl-phosphatidyl-inositol-anchored membrane family	5
	PF09260	Domain of unknown function (DUF1966)	4
	PF07971	Glycosyl hydrolase family 92	4
	PF17678	Glycosyl hydrolase family 92 N-terminal domain	4
	PF03663	Glycosyl hydrolase family 76	5
	PF01764	Lipase (class 3)	4
	PF00082	Subtilase family	4
	PF07983	X8 domain	3
	PF00085	Thioredoxin	4
	PF00328	Histidine phosphatase superfamily (branch 2)	4
	PF08386	TAP-like protein	3
	PF00394	Multicopper oxidase	4
	PF07732	Multicopper oxidase	4
	PF07731	Multicopper oxidase	4
F14	PF09286	Pro-kumamolisin, activation domain	5
	PF03198	Glucanosyltransferase	4
	PF00150	Cellulase (glycosyl hydrolase family 5)	4
	PF01735	Lysophospholipase catalytic domain	3
	PF10342	Ser-Thr-rich glycosyl-phosphatidyl-inositol-anchored membrane family	3
	PF00082	Subtilase family	3
	PF04616	Glycosyl hydrolases family 43	3
B14	PF00450	Serine carboxypeptidase	7
	PF00150	Cellulase (glycosyl hydrolase family 5)	7
	PF03198	Glucanosyltransferase	6
	PF09286	Pro-kumamolisin, activation domain	5
	PF04616	Glycosyl hydrolases family 43	6
	PF10342	Ser-Thr-rich glycosyl-phosphatidyl-inositol-anchored membrane family	5
	PF09260	Domain of unknown function (DUF1966)	4
	PF07971	Glycosyl hydrolase family 92	4
	PF17678	Glycosyl hydrolase family 92 N-terminal domain	4
	PF00734	Fungal cellulose binding domain	4
	PF01764	Lipase (class 3)	4
	PF00082	Subtilase family	4
	PF07983	X8 domain	3
	PF03663	Glycosyl hydrolase family 76	4
	PF08386	TAP-like protein	3
	PF00394	Multicopper oxidase	4
	PF07732	Multicopper oxidase	4
	PF07731	Multicopper oxidase	4
	PF03443	Glycosyl hydrolase family 61	3
F16	PF09286	Pro-kumamolisin, activation domain	5
	PF03198	Glucanosyltransferase	5
	PF00150	Cellulase (glycosyl hydrolase family 5)	5
	PF00082	Subtilase family	4
	PF00450	Serine carboxypeptidase	4
	PF07983	X8 domain	3
	PF09260	Domain of unknown function (DUF1966)	3
	PF01735	Lysophospholipase catalytic domain	3
	PF00734	Fungal cellulose binding domain	3
	PF01764	Lipase (class 3)	3
	PF10342	Ser-Thr-rich glycosyl-phosphatidyl-inositol-anchored membrane family	3
	PF04616	Glycosyl hydrolases family 43	3
	PF01476	LysM domain	3
B16	PF00450	Serine carboxypeptidase	6
	PF03198	Glucanosyltransferase	5
	PF10342	Ser-Thr-rich glycosyl-phosphatidyl-inositol-anchored membrane family	5
	PF09260	Domain of unknown function (DUF1966)	4
	PF07971	Glycosyl hydrolase family 92	4
	PF17678	Glycosyl hydrolase family 92 N-terminal domain	4
	PF04616	Glycosyl hydrolases family 43	5
	PF09286	Pro-kumamolisin, activation domain	4
	PF00734	Fungal cellulose binding domain	4
	PF00082	Subtilase family	4
	PF00150	Cellulase (glycosyl hydrolase family 5)	4
	PF08386	TAP-like protein	3
	PF00394	Multicopper oxidase	4
	PF07732	Multicopper oxidase	4
	PF07731	Multicopper oxidase	4
	PF03443	Glycosyl hydrolase family 61	3
		B. proteins without signal sequences for secretion
Group	PFAM	annotation	Proteins
F6	PF01565	FAD binding domain	9
	PF00722	Glycosyl hydrolases family 16	5
	PF00026	Eukaryotic aspartyl protease	5
	PF08031	Berberine and berberine like	6
	PF14543	Xylanase inhibitor N-terminal	3
	PF00657	GDSL-like Lipase/Acylhydrolase	3
B6	PF00722	Glycosyl hydrolases family 16	4
	PF00026	Eukaryotic aspartyl protease	4
	PF01565	FAD binding domain	6
	PF01055	Glycosyl hydrolases family 31	3
	PF00657	GDSL-like Lipase/Acylhydrolase	3
	PF08031	Berberine and berberine like	4
F8	PF00722	Glycosyl hydrolases family 16	5
	PF01565	FAD binding domain	7
	PF00026	Eukaryotic aspartyl protease	4
	PF08031	Berberine and berberine like	5
B8	PF01565	FAD binding domain	10
	PF00722	Glycosyl hydrolases family 16	5
	PF08031	Berberine and berberine like	7
	PF00026	Eukaryotic aspartyl protease	4
	PF00128	Alpha amylase, catalytic domain	4
	PF11976	Ubiquitin-2 like Rad60 SUMO-like	3
	PF01055	Glycosyl hydrolases family 31	3
	PF04185	Phosphoesterase family	3
	PF00240	Ubiquitin family	3
F10	PF00026	Eukaryotic aspartyl protease	6
	PF00722	Glycosyl hydrolases family 16	5
	PF14543	Xylanase inhibitor N-terminal	3
	PF01565	FAD binding domain	6
	PF08031	Berberine and berberine like	4
B10	PF00026	Eukaryotic aspartyl protease	8
	PF14543	Xylanase inhibitor N-terminal	5
	PF00722	Glycosyl hydrolases family 16	6
	PF01565	FAD binding domain	12
	PF04185	Phosphoesterase family	5
	PF00326	Prolyl oligopeptidase family	7
	PF08031	Berberine and berberine like	8
	PF06723	MreB/Mbl protein	4
	PF00128	Alpha amylase, catalytic domain	5
	PF00657	GDSL-like Lipase/Acylhydrolase	4
	PF14310	Fibronectin type III-like domain	5
	PF01915	Glycosyl hydrolase family 3 C-terminal domain	5
	PF00012	Hsp70 protein	4
	PF00076	RNA recognition motif. (a.k.a. RRM, RBD, or RNP domain)	10
	PF00173	Cytochrome b5-like Heme/Steroid binding domain	6
	PF00933	Glycosyl hydrolase family 3 N terminal domain	5
F12	PF00026	Eukaryotic aspartyl protease	7
	PF00722	Glycosyl hydrolases family 16	5
	PF14543	Xylanase inhibitor N-terminal	4
	PF01565	FAD binding domain	7
	PF00657	GDSL-like Lipase/Acylhydrolase	3
	PF08031	Berberine and berberine like	4
B12	PF00026	Eukaryotic aspartyl protease	10
	PF14543	Xylanase inhibitor N-terminal	6
	PF00227	Proteasome subunit	8
	PF10584	Proteasome subunit A N-terminal signature	6
	PF00722	Glycosyl hydrolases family 16	6
	PF00326	Prolyl oligopeptidase family	7
	PF00128	Alpha amylase, catalytic domain	6
	PF06723	MreB/Mbl protein	4
	PF01565	FAD binding domain	10
	PF08031	Berberine and berberine like	7
	PF04185	Phosphoesterase family	4
	PF04389	Peptidase family M28	4
	PF00657	GDSL-like Lipase/Acylhydrolase	4
	PF14310	Fibronectin type III-like domain	5
	PF01915	Glycosyl hydrolase family 3 C-terminal domain	5
	PF00012	Hsp70 protein	4
	PF01328	Peroxidase, family 2	3
	PF00173	Cytochrome b5-like Heme/Steroid binding domain	6
	PF00933	Glycosyl hydrolase family 3 N terminal domain	5
	PF13472	GDSL-like Lipase/Acylhydrolase family	3
	PF11976	Ubiquitin-2 like Rad60 SUMO-like	3
	PF01055	Glycosyl hydrolases family 31	3
F14	PF00026	Eukaryotic aspartyl protease	6
	PF14543	Xylanase inhibitor N-terminal	4
	PF00722	Glycosyl hydrolases family 16	4
	PF01565	FAD binding domain	5
B14	PF00026	Eukaryotic aspartyl protease	10
	PF14543	Xylanase inhibitor N-terminal	6
	PF07690	Major Facilitator Superfamily	1
	PF00722	Glycosyl hydrolases family 16	6
	PF04185	Phosphoesterase family	5
	PF00326	Prolyl oligopeptidase family	7
	PF00657	GDSL-like Lipase/Acylhydrolase	5
	PF06723	MreB/Mbl protein	4
	PF01565	FAD binding domain	9
	PF00128	Alpha amylase, catalytic domain	5
	PF00083	Sugar (and other) transporter	1
	PF00012	Hsp70 protein	4
	PF00173	Cytochrome b5-like Heme/Steroid binding domain	6
	PF13472	GDSL-like Lipase/Acylhydrolase family	3
	PF11976	Ubiquitin-2 like Rad60 SUMO-like	3
	PF01055	Glycosyl hydrolases family 31	3
F16	PF00026	Eukaryotic aspartyl protease	9
	PF14543	Xylanase inhibitor N-terminal	5
	PF01565	FAD binding domain	9
	PF00722	Glycosyl hydrolases family 16	5
	PF08031	Berberine and berberine like	6
	PF00657	GDSL-like Lipase/Acylhydrolase	3
B16	PF07690	Major Facilitator Superfamily	1
	PF00722	Glycosyl hydrolases family 16	6
	PF00326	Prolyl oligopeptidase family	7
	PF04185	Phosphoesterase family	5
	PF00026	Eukaryotic aspartyl protease	6
	PF00227	Proteasome subunit	6
	PF14543	Xylanase inhibitor N-terminal	4
	PF10584	Proteasome subunit A N-terminal signature	4
	PF00128	Alpha amylase, catalytic domain	5
	PF00173	Cytochrome b5-like Heme/Steroid binding domain	6
	PF00557	Metallopeptidase family M24	4
	PF00083	Sugar (and other) transporter	1
	PF06723	MreB/Mbl protein	3
	PF11976	Ubiquitin-2 like Rad60 SUMO-like	3
	PF01055	Glycosyl hydrolases family 31	3
