# Supplementary material for: Heterogeneity in Spore Aggregation and Germination Results in Different Sized, Cooperative Microcolonies in an Aspergillus niger Culture
Source: mBio. 2023 Jan 11;14(1):e00870-22. doi: 10.1128/mbio.00870-22 (PMC9973262; doi:10.1128/mbio.00870-22)
Supplement: TABLE S6 [file mbio.00870-22-s0006.xlsx]

## Sheet: Sheet1
Supplemental Table 6. Proteins found (X) in bead spore cultures B6-B16 not found in free cultures F6-F16 (A) and proteins found (X) in cultures of small micro-colonies (B10-B16) not found in cultures of large micro-colonies (F6-16, B6-8) (B). Total time of preculturing plus culturing was 48 h.
A. Proteins found (X) in bead spore cultures B6-B16 not found in free cultures F6-F16
Protein ID	Annotation	B6	B8	B10	B12	B14	B16
Proteins with signal sequence for secretion
ATCC64974_106780	CFEM domain	X	X	X	X	X	X
ATCC64974_18290	Domain of unknown function (DUF4965)	X		X	X	X	X
ATCC64974_24740	Uncharacterized protein	X	X	X	X	X
ATCC64974_25500	Taurine catabolism dioxygenase TauD, TfdA family protein	X	X	X	X	X	X
ATCC64974_2700	FAD binding domain	X	X	X	X	X	X
ATCC64974_34600	Pyridoxamine 5'-phosphate oxidase	X	X	X	X	X	X
ATCC64974_43420	GlcNAc-PI de-N-acetylase	X		X	X	X	X
ATCC64974_55200	Glucanosyltransferase	X		X	X	X	X
ATCC64974_57060	Glycosyl hydrolases family 18	X	X	X	X	X	X
ATCC64974_59640	Glycosyl hydrolases family 16	X	X	X	X	X	X
ATCC64974_63240	FAD binding domain	X	X	X	X	X	X
ATCC64974_76890	RasGEF domain family protein	X	X	X			X
ATCC64974_85080	Multicopper oxidase	X	X	X	X	X	X
ATCC64974_85260	Uncharacterized protein	X	X	X	X	X	X
ATCC64974_99460	Glycosyl hydrolases family 18	X	X	X	X	X	X
ATCC64974_99940	Glycosyl hydrolase family 92	X	X	X	X	X	X
ATCC64974_109710	Multicopper oxidase		X	X	X	X	X
ATCC64974_33340	Calcineurin-like phosphoesterase		X	X	X	X	X
ATCC64974_49300	Glycosyl hydrolase family 71		X	X	X	X	X
ATCC64974_6580	Hydrophobic surface binding protein A		X
ATCC64974_70180	Phosphoesterase family		X	X	X	X	X
ATCC64974_75960	Carboxylesterase family		X	X	X	X	X
ATCC64974_79080	Glycosyl hydrolase family 1		X	X	X	X	X
ATCC64974_81720	Alpha amylase, catalytic domain		X	X	X	X	X
ATCC64974_101130	Uncharacterized protein			X	X	X	X
ATCC64974_103300	Copper/zinc superoxide dismutase (SODC)			X	X	X	X
ATCC64974_103980	Glycosyl hydrolase family 92			X	X	X	X
ATCC64974_10510	Uncharacterized protein			X	X	X	X
ATCC64974_105570	Uncharacterized protein			X	X	X	X
ATCC64974_10620	Common central domain of tyrosinase			X	X	X	X
ATCC64974_106380	Initiation factor 2 subunit family			X	X	X
ATCC64974_106890	Peptidase family M20/M25/M40			X	X	X	X
ATCC64974_108490	Phosphoesterase family			X	X	X	X
ATCC64974_11040	Major Facilitator Superfamily protein			X	X	X	X
ATCC64974_11180	Glycosyl hydrolase family 20, catalytic domain			X	X	X	X
ATCC64974_11410	Endopolygalacturonase A			X	X	X	X
ATCC64974_1420	Phosphoesterase family			X		X	X
ATCC64974_14690	Bucentaur or craniofacial development family protein			X	X	X	X
ATCC64974_15090	Glycosyl hydrolases family 35			X	X	X
ATCC64974_18030	Lactonase, 7-bladed beta-propeller			X	X	X	X
ATCC64974_19610	Glycosyl hydrolases family 16			X	X	X	X
ATCC64974_24580	Glycosyl hydrolase family 92			X	X	X	X
ATCC64974_25530	Eukaryotic-type carbonic anhydrase			X	X	X	X
ATCC64974_29120	Glycosyl hydrolase family 71			X	X	X	X
ATCC64974_32230	Uncharacterized protein			X	X	X	X
ATCC64974_33160	Uncharacterized protein			X	X	X	X
ATCC64974_33570	Tannase and feruloyl esterase			X	X
ATCC64974_34960	Glycosyl hydrolases family 32 N-terminal domain			X			X
ATCC64974_37520	Prolyl oligopeptidase family			X	X	X	X
ATCC64974_4380	Glycosyl Hydrolase Family 88			X	X	X	X
ATCC64974_4400	Multicopper oxidase			X	X	X	X
ATCC64974_45620	Fungal hydrophobin			X	X
ATCC64974_48710	Glycosyl hydrolase family 76			X	X	X	X
ATCC64974_49550	GDSL-like Lipase/Acylhydrolase			X		X
ATCC64974_50950	Thioredoxin			X	X	X
ATCC64974_51770	Peptidase family M20/M25/M40			X	X	X	X
ATCC64974_52740	Pectinesterase			X	X
ATCC64974_53270	Glycosyl hydrolase family 79 C-terminal beta domain			X	X	X
ATCC64974_54800	Carboxylesterase family			X	X	X	X
ATCC64974_57300	Domain of unknown function (DUF1793)			X	X	X	X
ATCC64974_59300	Putative integral membrane protein			X	X	X	X
ATCC64974_60000	Isochorismatase family			X	X
ATCC64974_63830	Pectate lyase			X	X	X	X
ATCC64974_64370	Glycosyl hydrolase family 3 N terminal domain			X	X	X
ATCC64974_64770	Serine carboxypeptidase			X	X	X	X
ATCC64974_650	Peptidase family M28			X	X	X
ATCC64974_66430	Carboxylesterase family			X			X
ATCC64974_6670	Platelet-activating factor acetylhydrolase, isoform II			X	X	X
ATCC64974_67640	Ser-Thr-rich glycosyl-phosphatidyl-inositol-anchored membrane family			X	X	X	X
ATCC64974_6800	Glycosyl hydrolases family 43			X	X	X
ATCC64974_75850	Protein of unknown function (DUF3237)			X	X	X
ATCC64974_78060	Cyclophilin type peptidyl-prolyl cis-trans isomerase/CLD			X
ATCC64974_8400	Glycosyl hydrolases family 18			X	X	X	X
ATCC64974_84110	Uncharacterized protein			X	X	X	X
ATCC64974_84710	Peptide N-acetyl-beta-D-glucosaminyl asparaginase amidase A			X	X	X	X
ATCC64974_86420	Glycosyl hydrolase family 76			X	X	X
ATCC64974_87130	Glycosyl hydrolase family 3 C-terminal domain			X	X
ATCC64974_87980	Tannase and feruloyl esterase			X	X	X	X
ATCC64974_90920	Niemann-Pick C1 N terminus			X	X	X
ATCC64974_91770	Glycosyl hydrolase family 3 C-terminal domain			X	X	X	X
ATCC64974_9530	Uncharacterized protein			X
ATCC64974_96490	Flavin containing amine oxidoreductase			X	X	X	X
ATCC64974_96640	Histidine phosphatase superfamily (branch 2)			X	X
ATCC64974_96820	Serine carboxypeptidase			X	X	X
ATCC64974_97810	Glycosyl hydrolase family 47			X	X	X
ATCC64974_105820	Putative Ig domain				X		X
ATCC64974_11230	GDSL-like Lipase/Acylhydrolase family				X	X
ATCC64974_29760	Cupin				X
ATCC64974_41140	Uncharacterized protein				X	X
ATCC64974_42440	Serine carboxypeptidase				X	X	X
ATCC64974_49560	Cellulase (glycosyl hydrolase family 5)				X	X
ATCC64974_49750	ABC-2 type transporter				X	X	X
ATCC64974_61040	Glycosyl hydrolase family 76				X	X	X
ATCC64974_61540	Alpha amylase, catalytic domain				X
ATCC64974_6350	FAD binding domain				X	X	X
ATCC64974_75490	Histidine phosphatase superfamily (branch 2)				X
ATCC64974_75940	Sulfatase				X
ATCC64974_78580	Histidine phosphatase superfamily (branch 2)				X
ATCC64974_83280	Cupin				X
ATCC64974_93900	Eukaryotic aspartyl protease				X	X
ATCC64974_26820	Glycosyl hydrolase family 26					X	X
ATCC64974_97830	Uncharacterized protein					X
ATCC64974_18060	Bacterial alpha-L-rhamnosidase 6 hairpin glycosidase domain						X
ATCC64974_2870	Peptidase A4 family						X
ATCC64974_41050	O-methyltransferase family protein						X
ATCC64974_50770	Pregnancy-associated plasma protein-A						X
ATCC64974_62800	Common central domain of tyrosinase						X
ATCC64974_74790	Arginase family						X
ATCC64974_9040	Carboxylesterase family						X
Proteins without signal sequence for secretion
ATCC64974_104770	S-adenosyl-L-homocysteine hydrolase	X	X	X	X	X	X
ATCC64974_105620	Aminotransferase class-V	X		X	X	X	X
ATCC64974_20670	RNA recognition motif. (a.k.a. RRM, RBD, or RNP domain)	X		X			X
ATCC64974_27170	Thioredoxin	X	X	X	X	X	X
ATCC64974_53350	Glycosyl hydrolases family 38 N-terminal domain	X	X	X	X	X	X
ATCC64974_79660	ERAP1-like C-terminal domain	X	X	X	X	X	X
ATCC64974_8110	Aminopeptidase I zinc metalloprotease (M18)	X	X	X	X	X	X
ATCC64974_87920	Aldo/keto reductase family	X	X	X	X	X	X
ATCC64974_95780	2-oxoacid dehydrogenases acyltransferase (catalytic domain)	X		X
ATCC64974_20080	Aldo/keto reductase family		X	X	X	X	X
ATCC64974_2190	MFS transporter, sugar porter (SP) family protein		X	X		X
ATCC64974_34510	Dienelactone hydrolase family		X	X	X	X	X
ATCC64974_35340	Protein of unknown function (DUF1687)		X	X	X	X	X
ATCC64974_3590	Cofilin/tropomyosin-type actin-binding protein		X	X	X	X	X
ATCC64974_3650	Glycosyl hydrolase family 92		X	X	X	X	X
ATCC64974_45960	Transaldolase/Fructose-6-phosphate aldolase		X	X	X	X	X
ATCC64974_48730	14-3-3 protein		X	X	X	X	X
ATCC64974_49090	Cyclophilin type peptidyl-prolyl cis-trans isomerase/CLD		X	X	X	X	X
ATCC64974_50500	Hsp70 protein		X	X	X	X	X
ATCC64974_56490	EB1-like C-terminal motif		X	X	X	X	X
ATCC64974_57970	Aminotransferase class I and II family protein		X
ATCC64974_65530	UBA/TS-N domain		X	X	X	X	X
ATCC64974_68870	Phosphoglucose isomerase		X	X	X	X	X
ATCC64974_69070	Hsp70 protein		X	X	X	X	X
ATCC64974_71220	SUR7/PalI family protein		X	X	X	X	X
ATCC64974_7620	ERAP1-like C-terminal domain		X	X	X	X	X
ATCC64974_76670	Peptidase family M49		X	X	X	X	X
ATCC64974_78120	Carbamoyl-phosphate synthase L chain, ATP binding domain		X	X	X	X	X
ATCC64974_81430	Aminotransferase class I and II		X	X	X	X	X
ATCC64974_100320	NAD binding domain of 6-phosphogluconate dehydrogenase			X	X
ATCC64974_100780	Aldehyde dehydrogenase family			X	X		X
ATCC64974_101030	Centromere kinetochore component CENP-T histone fold			X	X	X	X
ATCC64974_101290	Transketolase, thiamine diphosphate binding domain			X	X	X	X
ATCC64974_101300	Spermine/spermidine synthase domain			X	X	X	X
ATCC64974_10150	Glutathione-dependent formaldehyde-activating enzyme			X	X	X	X
ATCC64974_102230	Hsp70 protein			X	X	X
ATCC64974_102250	La domain			X
ATCC64974_10240	Aconitate hydratase, mitochondrial			X		X	X
ATCC64974_103680	EF-1 guanine nucleotide exchange domain			X		X
ATCC64974_103730	Ribosomal protein L6e			X	X	X	X
ATCC64974_104600	ABC transporter			X
ATCC64974_104950	Aldo/keto reductase family			X
ATCC64974_106430	6,7-dimethyl-8-ribityllumazine synthase			X
ATCC64974_106840	14-3-3 protein			X	X	X	X
ATCC64974_106990	Ras family			X	X	X	X
ATCC64974_1070	Cytochrome P450			X	X	X
ATCC64974_10730	Prolyl oligopeptidase family			X	X	X	X
ATCC64974_107530	Neutral/alkaline non-lysosomal ceramidase, N-terminal			X	X	X
ATCC64974_107820	Ribosomal L27e protein family			X	X
ATCC64974_107900	Elongation factor Tu GTP binding domain			X	X	X	X
ATCC64974_107950	Glutaredoxin			X
ATCC64974_108070	RHO protein GDP dissociation inhibitor			X	X	X	X
ATCC64974_108310	Ribosomal protein L7Ae/L30e/S12e/Gadd45 family			X	X
ATCC64974_108400	Mitochondrial carrier protein			X	X	X	X
ATCC64974_109190	Ribosomal protein S3, C-terminal domain			X	X	X	X
ATCC64974_109490	Porphobilinogen deaminase, dipyromethane cofactor binding domain			X
ATCC64974_109950	Tubulin folding cofactor D C terminal			X
ATCC64974_110120	Ras family			X
ATCC64974_110170	RanBP1 domain			X
ATCC64974_110180	YEATS family			X	X	X	X
ATCC64974_11920	Alpha/beta hydrolase family			X
ATCC64974_12090	Isocitrate/isopropylmalate dehydrogenase			X	X	X
ATCC64974_12600	alpha/beta hydrolase fold			X	X	X
ATCC64974_13000	Metallopeptidase family M24			X	X	X	X
ATCC64974_14040	Membrane dipeptidase (Peptidase family M19)			X	X	X	X
ATCC64974_15280	Translationally controlled tumour protein			X	X	X
ATCC64974_15620	Glutathione S-transferase, C-terminal domain			X	X	X	X
ATCC64974_15880	Isocitrate lyase family			X	X	X	X
ATCC64974_16620	Metallo-beta-lactamase family protein			X
ATCC64974_16630	Aldehyde dehydrogenase family			X	X	X	X
ATCC64974_17770	Aldo/keto reductase family			X	X	X	X
ATCC64974_18170	Glyoxalase-like domain			X	X	X	X
ATCC64974_18490	Ras family			X	X	X	X
ATCC64974_1860	Amidohydrolase family			X	X	X	X
ATCC64974_18690	Uncharacterized protein			X	X	X	X
ATCC64974_19060	NADPH-dependent FMN reductase			X	X	X	X
ATCC64974_19800	DnaJ C terminal domain			X
ATCC64974_19820	Uroporphyrinogen decarboxylase (URO-D)			X	X	X	X
ATCC64974_19920	Calcineurin-like phosphoesterase			X	X	X	X
ATCC64974_19980	Proliferating cell nuclear antigen, N-terminal domain			X	X	X
ATCC64974_2020	FMN-dependent dehydrogenase			X	X	X	X
ATCC64974_20310	Alcohol dehydrogenase GroES-like domain			X	X	X	X
ATCC64974_20860	Elongation factor Tu GTP binding domain			X		X	X
ATCC64974_2090	Pyridoxamine 5'-phosphate oxidase			X	X	X	X
ATCC64974_21630	Peroxidase			X	X	X	X
ATCC64974_21700	Peptidase C1-like family			X	X	X
ATCC64974_23050	FAD binding domain			X	X
ATCC64974_25230	Eukaryotic aspartyl protease			X	X	X
ATCC64974_25760	Major Facilitator Superfamily protein			X	X	X	X
ATCC64974_2800	Profilin			X		X	X
ATCC64974_28060	Phytanoyl-CoA dioxygenase (PhyH)			X			X
ATCC64974_28140	Glutathione S-transferase, N-terminal domain			X
ATCC64974_28200	Gamma interferon inducible lysosomal thiol reductase (GILT)			X	X	X	X
ATCC64974_28230	Transcription initiation factor IIA, gamma subunit			X	X	X	X
ATCC64974_28370	Ras family			X
ATCC64974_28420	Eukaryotic protein of unknown function (DUF866)			X
ATCC64974_28450	Putative molybdopterin binding domain family protein			X
ATCC64974_28630	Enoyl-(Acyl carrier protein) reductase			X	X	X	X
ATCC64974_30760	NmrA-like family			X	X	X	X
ATCC64974_30880	short chain dehydrogenase			X
ATCC64974_31110	FAD binding domain			X	X	X
ATCC64974_31270	MmgE/PrpD family			X	X	X	X
ATCC64974_31340	NAC domain			X			X
ATCC64974_31900	ARD/ARD' family			X	X	X	X
ATCC64974_320	ATP-grasp domain			X
ATCC64974_32100	Elongation factor 1 gamma, conserved domain			X	X	X	X
ATCC64974_32430	D-isomer specific 2-hydroxyacid dehydrogenase, NAD binding domain			X	X	X	X
ATCC64974_32940	Calponin homology (CH) domain			X	X	X
ATCC64974_33020	Metallopeptidase family M24			X	X	X	X
ATCC64974_33040	Peptidase family M1 domain			X	X
ATCC64974_34190	Protein of unknown function (DUF1688)			X	X	X
ATCC64974_34720	Cyclophilin type peptidyl-prolyl cis-trans isomerase/CLD			X
ATCC64974_34790	Hexokinase			X	X	X	X
ATCC64974_34820	Redoxin			X	X	X	X
ATCC64974_34830	TAP-like protein			X	X	X	X
ATCC64974_3550	Rieske [2Fe-2S] domain			X	X	X	X
ATCC64974_37290	TCP-1/cpn60 chaperonin family			X	X	X	X
ATCC64974_38000	DNA/RNA non-specific endonuclease			X	X
ATCC64974_38580	Tubulin binding cofactor A			X		X
ATCC64974_38920	Cytochrome b5-like Heme/Steroid binding domain			X	X	X	X
ATCC64974_39310	RNA recognition motif. (a.k.a. RRM, RBD, or RNP domain)			X	X	X	X
ATCC64974_39520	Indoleamine 2,3-dioxygenase			X	X	X	X
ATCC64974_39650	STI1 domain			X
ATCC64974_39660	C2 domain			X
ATCC64974_40090	Ribosomal protein S5, N-terminal domain			X		X
ATCC64974_4080	Triosephosphate isomerase			X	X	X	X
ATCC64974_4140	Prp19/Pso4-like			X
ATCC64974_43110	EthD domain			X	X	X
ATCC64974_43430	Glutathione S-transferase, N-terminal domain			X	X
ATCC64974_4360	CS domain			X			X
ATCC64974_4390	Alpha/beta hydrolase of unknown function (DUF1100)			X	X	X	X
ATCC64974_44590	Peptidase family M3			X	X		X
ATCC64974_44650	Amidohydrolase			X	X	X	X
ATCC64974_44760	lactate/malate dehydrogenase, alpha/beta C-terminal domain			X	X	X	X
ATCC64974_45220	Cortical protein marker for cell polarity			X	X	X	X
ATCC64974_45250	RNA recognition motif. (a.k.a. RRM, RBD, or RNP domain)			X
ATCC64974_45670	Uncharacterized protein			X	X	X	X
ATCC64974_45780	Enoyl-(Acyl carrier protein) reductase			X	X	X	X
ATCC64974_45940	Staphylococcal nuclease homologue			X		X
ATCC64974_46440	Uncharacterized protein			X	X	X	X
ATCC64974_47320	Acetamidase/Formamidase family			X	X	X	X
ATCC64974_47530	Galactose oxidase, central domain			X	X	X	X
ATCC64974_48070	Pyridine nucleotide-disulphide oxidoreductase			X	X	X	X
ATCC64974_48550	Alkaline phosphatase			X	X	X	X
ATCC64974_49960	CS domain			X			X
ATCC64974_50580	Oxidoreductase family, NAD-binding Rossmann fold			X
ATCC64974_5160	Hydroxyacylglutathione hydrolase C-terminus			X
ATCC64974_51680	S4 domain			X	X	X
ATCC64974_52970	RNA recognition motif. (a.k.a. RRM, RBD, or RNP domain)			X			X
ATCC64974_530	Copper resistance protein Crd2			X
ATCC64974_53050	Glucose-6-phosphate dehydrogenase, C-terminal domain			X	X	X	X
ATCC64974_53140	Inorganic pyrophosphatase			X	X	X	X
ATCC64974_53220	Aminopeptidase I zinc metalloprotease (M18)			X	X	X	X
ATCC64974_53600	Dipeptidyl peptidase IV (DPP IV) N-terminal region			X	X	X	X
ATCC64974_54170	Arylsulfotransferase (ASST) family protein			X	X	X	X
ATCC64974_54270	ATP synthase alpha/beta family, nucleotide-binding domain			X
ATCC64974_54340	Polyprenyl synthetase			X	X	X	X
ATCC64974_55410	Ubiquitin-conjugating enzyme			X		X	X
ATCC64974_55600	NAD(P)-binding Rossmann-like domain			X	X	X	X
ATCC64974_55720	Allantoicase repeat			X	X	X
ATCC64974_56520	Phosphoglucomutase/phosphomannomutase, alpha/beta/alpha domain I			X	X	X
ATCC64974_56690	Fructose-bisphosphate aldolase class-II			X	X	X	X
ATCC64974_56730	Homoserine dehydrogenase			X
ATCC64974_57310	Stm1			X			X
ATCC64974_5770	Nitroreductase family			X		X	X
ATCC64974_57720	Ribosomal protein S11			X	X	X
ATCC64974_57890	Coatomer WD associated region			X	X
ATCC64974_57930	Mannitol dehydrogenase C-terminal domain			X	X	X	X
ATCC64974_57990	Elongation factor Tu GTP binding domain			X	X	X
ATCC64974_58550	tRNA synthetases class I (R)			X
ATCC64974_58780	Dienelactone hydrolase family			X			X
ATCC64974_61280	Triosephosphate isomerase			X	X	X
ATCC64974_61320	Acyl CoA binding protein			X			X
ATCC64974_61880	CoA binding domain			X	X	X	X
ATCC64974_63400	Fes/CIP4, and EFC/F-BAR homology domain			X	X
ATCC64974_63540	Alcohol dehydrogenase GroES-like domain			X	X	X	X
ATCC64974_63560	Myo-inositol-1-phosphate synthase			X	X	X	X
ATCC64974_63590	Cupin domain			X	X	X	X
ATCC64974_63770	Domain of unknown function (DUF4440)			X	X	X	X
ATCC64974_64420	RNA recognition motif. (a.k.a. RRM, RBD, or RNP domain)			X	X	X	X
ATCC64974_64560	NAD dependent epimerase/dehydratase family			X	X	X	X
ATCC64974_64920	Aminotransferase class-III			X	X	X
ATCC64974_6500	D-aminopeptidase, domain B			X	X	X	X
ATCC64974_65190	pfkB family carbohydrate kinase			X	X	X	X
ATCC64974_65340	Alcohol dehydrogenase GroES-like domain			X	X	X	X
ATCC64974_66080	Ribosomal S3Ae family			X	X
ATCC64974_66090	tRNA synthetases class II (A)			X
ATCC64974_66340	Serine carboxypeptidase			X	X	X	X
ATCC64974_66970	Prolyl oligopeptidase family			X	X	X	X
ATCC64974_67560	ATP synthase alpha/beta family, nucleotide-binding domain			X	X	X	X
ATCC64974_67790	Acetyl-CoA hydrolase/transferase N-terminal domain			X	X	X	X
ATCC64974_68760	Aminotransferase class I and II			X	X	X	X
ATCC64974_68910	Putative GTPase activating protein for Arf			X			X
ATCC64974_69010	Eukaryotic translation initiation factor 3 subunit G			X	X	X	X
ATCC64974_69120	RNA recognition motif. (a.k.a. RRM, RBD, or RNP domain)			X	X	X	X
ATCC64974_70820	Cytochrome P450			X			X
ATCC64974_70850	Glycosyl hydrolase family 65, N-terminal domain			X	X	X	X
ATCC64974_71270	Major Facilitator Superfamily protein			X	X	X	X
ATCC64974_71830	NmrA-like family			X
ATCC64974_72090	Complex I intermediate-associated protein 30 (CIA30)			X	X	X	X
ATCC64974_72150	Redoxin			X	X	X	X
ATCC64974_72160	DJ-1/PfpI family			X	X		X
ATCC64974_72940	Glyceraldehyde 3-phosphate dehydrogenase, C-terminal domain			X	X	X	X
ATCC64974_73220	Epoxide hydrolase N terminus			X	X	X
ATCC64974_73780	Uncharacterized protein			X
ATCC64974_73950	Single-strand binding protein family			X	X	X	X
ATCC64974_74090	Creatinase/Prolidase N-terminal domain			X	X	X	X
ATCC64974_74290	Haloacid dehalogenase-like hydrolase			X	X	X	X
ATCC64974_74310	Aldo/keto reductase family			X	X	X	X
ATCC64974_74350	PUL domain			X	X	X
ATCC64974_76270	Cytidine and deoxycytidylate deaminase zinc-binding region			X	X	X	X
ATCC64974_7630	Ras family			X	X	X	X
ATCC64974_76760	Cytochrome b5-like Heme/Steroid binding domain			X
ATCC64974_7730	Citrate synthase, C-terminal domain			X	X	X	X
ATCC64974_77310	YCII-related domain			X	X	X	X
ATCC64974_77390	Eukaryotic porin			X	X	X	X
ATCC64974_77790	Cobalamin-independent synthase, Catalytic domain			X	X	X	X
ATCC64974_77860	Ribosomal protein L36e			X	X
ATCC64974_7790	Hsp90 protein			X	X	X	X
ATCC64974_780	Endoribonuclease L-PSP			X	X	X	X
ATCC64974_78150	ribosomal L5P family C-terminus			X	X	X
ATCC64974_78640	Aldo/keto reductase family			X	X
ATCC64974_78780	Prolyl oligopeptidase family			X	X	X	X
ATCC64974_79190	Acyl-CoA dehydrogenase, C-terminal domain			X	X	X	X
ATCC64974_79200	Early transcription elongation factor of RNA pol II, NGN section			X			X
ATCC64974_79490	Aldose 1-epimerase			X	X	X
ATCC64974_79740	Peroxidase			X	X	X	X
ATCC64974_80540	Saccharopine dehydrogenase C-terminal domain			X
ATCC64974_80550	Activator of Hsp90 ATPase, N-terminal			X	X	X	X
ATCC64974_80700	Aminotransferase class I and II			X	X
ATCC64974_80800	AMP-binding enzyme			X	X	X	X
ATCC64974_81090	Vesicle transport v-SNARE protein N-terminus			X
ATCC64974_81790	EF hand			X
ATCC64974_83300	Serine hydrolase (FSH1)			X
ATCC64974_84140	Mannitol dehydrogenase C-terminal domain			X		X
ATCC64974_84160	HpcH/HpaI aldolase/citrate lyase family			X	X	X	X
ATCC64974_84190	TAP-like protein			X	X	X	X
ATCC64974_8440	Nucleoside diphosphate kinase			X	X	X	X
ATCC64974_84610	Thioredoxin			X	X
ATCC64974_85000	Pyridine nucleotide-disulphide oxidoreductase			X	X	X	X
ATCC64974_85070	Glycosyl hydrolase family 1			X	X	X	X
ATCC64974_85480	Synaptobrevin			X
ATCC64974_85810	Endonuclease/Exonuclease/phosphatase family			X	X	X	X
ATCC64974_86020	Cullin binding			X	X	X	X
ATCC64974_8620	Questin oxidase-like			X	X	X	X
ATCC64974_87390	Ribose 5-phosphate isomerase A (phosphoriboisomerase A)			X	X	X	X
ATCC64974_88550	6-phosphogluconate dehydrogenase, C-terminal domain			X	X	X	X
ATCC64974_89200	Glyoxalase/Bleomycin resistance protein/Dioxygenase superfamily			X	X	X	X
ATCC64974_90430	Cytochrome b5-like Heme/Steroid binding domain			X	X	X	X
ATCC64974_90700	alpha/beta hydrolase fold			X	X	X	X
ATCC64974_91160	Uncharacterized protein			X
ATCC64974_91790	Phosphorylase superfamily			X	X	X	X
ATCC64974_92650	SesB domain on fungal death-pathway protein			X	X		X
ATCC64974_92860	Cellulase (glycosyl hydrolase family 5)			X	X	X
ATCC64974_93080	Domain of unknown function (DUF4965)			X	X	X
ATCC64974_95040	ANTH domain			X
ATCC64974_95170	Ubiquitin-conjugating enzyme			X
ATCC64974_95460	Aldose 1-epimerase			X		X
ATCC64974_96670	Glycosyl hydrolases family 32 C terminal			X	X	X	X
ATCC64974_97390	FAD binding domain			X	X	X	X
ATCC64974_97750	RNA recognition motif. (a.k.a. RRM, RBD, or RNP domain)			X			X
ATCC64974_98120	HIT domain			X	X	X	X
ATCC64974_98170	Dienelactone hydrolase family			X	X	X	X
ATCC64974_98340	Aconitase family (aconitate hydratase)			X	X	X	X
ATCC64974_99410	Glutathione S-transferase, N-terminal domain			X	X	X	X
ATCC64974_99670	Ribosomal protein S13/S18			X	X
ATCC64974_106440	Proteasome subunit				X	X	X
ATCC64974_106530	Proteasome subunit				X		X
ATCC64974_1080	Serine carboxypeptidase S28				X		X
ATCC64974_108650	Transferrin receptor-like dimerisation domain				X
ATCC64974_108790	Ribosomal protein L13				X
ATCC64974_13060	Acyl-CoA dehydrogenase, C-terminal domain				X	X	X
ATCC64974_13420	Ribosomal protein L22p/L17e				X	X
ATCC64974_19030	Protein of unknown function (DUF3712)				X	X	X
ATCC64974_19830	60s Acidic ribosomal protein				X
ATCC64974_20210	Ribosomal proteins 50S-L18Ae/60S-L20/60S-L18A				X
ATCC64974_20800	Eukaryotic elongation factor 5A hypusine, DNA-binding OB fold				X
ATCC64974_24510	Proteasome subunit				X		X
ATCC64974_27160	Alkyl sulfatase dimerisation				X	X
ATCC64974_27290	Cyanate lyase C-terminal domain				X
ATCC64974_3090	Glycosyl hydrolase family 76				X
ATCC64974_31350	Ribosomal protein L14				X	X
ATCC64974_32340	Proteasome subunit				X	X	X
ATCC64974_32900	Ribosomal protein 60S L18 and 50S L18e				X	X
ATCC64974_3610	ATP synthase alpha/beta family, nucleotide-binding domain				X	X
ATCC64974_38730	Ribosomal protein L19e				X
ATCC64974_39060	Alcohol dehydrogenase GroES-like domain				X
ATCC64974_42450	Peroxidase, family 2				X
ATCC64974_45270	Ribosomal S13/S15 N-terminal domain				X
ATCC64974_50490	Histone chaperone domain CHZ				X	X	X
ATCC64974_52730	E1-E2 ATPase				X
ATCC64974_53390	DEAD/DEAH box helicase				X	X
ATCC64974_54030	Proteasome subunit				X		X
ATCC64974_54230	Peroxidase, family 2				X	X
ATCC64974_5470	Amidohydrolase				X		X
ATCC64974_55090	Ribosomal protein S2				X
ATCC64974_57040	Proteasome subunit				X
ATCC64974_57640	Transferrin receptor-like dimerisation domain				X	X	X
ATCC64974_57780	Ribosomal protein S9/S16				X
ATCC64974_57800	Uricase				X		X
ATCC64974_61660	Proteasome subunit				X
ATCC64974_65560	eIF-6 family				X
ATCC64974_67150	RING-H2 zinc finger domain				X	X	X
ATCC64974_67750	FAD binding domain				X	X	X
ATCC64974_69260	NAD(P)H-binding				X	X	X
ATCC64974_71000	Mitochondrial glycoprotein				X
ATCC64974_74120	SOR/SNZ family				X	X	X
ATCC64974_79340	Enoyl-(Acyl carrier protein) reductase				X		X
ATCC64974_79790	Aminotransferase class-III				X
ATCC64974_81000	Ribosomal protein S6e				X
ATCC64974_8990	Ribosomal protein L4/L1 family				X
ATCC64974_91820	Aldehyde dehydrogenase family				X	X	X
ATCC64974_92210	Proteasome subunit				X		X
ATCC64974_94260	Ribosomal family S4e				X	X
ATCC64974_94270	Semialdehyde dehydrogenase, dimerisation domain				X
ATCC64974_95810	Core histone H2A/H2B/H3/H4				X	X	X
ATCC64974_106000	Ribosomal protein L6					X
ATCC64974_18680	Fumarylacetoacetate (FAA) hydrolase family					X	X
ATCC64974_54140	RmlD substrate binding domain					X
ATCC64974_56560	Sugar (and other) transporter					X	X
ATCC64974_77090	Glutamate/Leucine/Phenylalanine/Valine dehydrogenase					X	X
ATCC64974_87440	ATP citrate lyase citrate-binding					X
ATCC64974_106560	Fumarylacetoacetate (FAA) hydrolase family						X
ATCC64974_11480	Metallopeptidase family M24						X
ATCC64974_13320	Iron/manganese superoxide dismutases, C-terminal domain						X
ATCC64974_15800	Gamma-glutamyltranspeptidase						X
ATCC64974_20230	HMG (high mobility group) box						X
ATCC64974_2170	Oxidoreductase NAD-binding domain						X
ATCC64974_47370	Cyclophilin type peptidyl-prolyl cis-trans isomerase/CLD						X
ATCC64974_49410	GPR1/FUN34/yaaH family						X
ATCC64974_6450	Metallopeptidase family M81						X
ATCC64974_67890	MIF4G domain						X
ATCC64974_92750	Phenazine biosynthesis-like protein						X
B. proteins found (X) in cultures of small micro-colonies (B10-B16) not found in cultures of large micro-colonies (F6-16, B6-8).
Protein ID	Annotation	B10	B12	B14	B16
Proteins with signal sequence for secretion
ATCC64974_101130	Uncharacterized protein	X	X	X	X
ATCC64974_103300	Copper/zinc superoxide dismutase (SODC)	X	X	X	X
ATCC64974_103980	Glycosyl hydrolase family 92	X	X	X	X
ATCC64974_10510	Uncharacterized protein	X	X	X	X
ATCC64974_105570	Uncharacterized protein	X	X	X	X
ATCC64974_10620	Common central domain of tyrosinase	X	X	X	X
ATCC64974_106380	Initiation factor 2 subunit family	X	X	X
ATCC64974_106890	Peptidase family M20/M25/M40	X	X	X	X
ATCC64974_108490	Phosphoesterase family	X	X	X	X
ATCC64974_11040	Major Facilitator Superfamily protein	X	X	X	X
ATCC64974_11180	Glycosyl hydrolase family 20, catalytic domain	X	X	X	X
ATCC64974_11410	Endopolygalacturonase A	X	X	X	X
ATCC64974_1420	Phosphoesterase family	X		X	X
ATCC64974_14690	Bucentaur or craniofacial development family protein	X	X	X	X
ATCC64974_15090	Glycosyl hydrolases family 35	X	X	X
ATCC64974_18030	Lactonase, 7-bladed beta-propeller	X	X	X	X
ATCC64974_19610	Glycosyl hydrolases family 16	X	X	X	X
ATCC64974_24580	Glycosyl hydrolase family 92	X	X	X	X
ATCC64974_25530	Eukaryotic-type carbonic anhydrase	X	X	X	X
ATCC64974_29120	Glycosyl hydrolase family 71	X	X	X	X
ATCC64974_32230	Uncharacterized protein	X	X	X	X
ATCC64974_33160	Uncharacterized protein	X	X	X	X
ATCC64974_33570	Tannase and feruloyl esterase	X	X
ATCC64974_34960	Glycosyl hydrolases family 32 N-terminal domain	X			X
ATCC64974_37520	Prolyl oligopeptidase family	X	X	X	X
ATCC64974_4380	Glycosyl Hydrolase Family 88	X	X	X	X
ATCC64974_4400	Multicopper oxidase	X	X	X	X
ATCC64974_45620	Fungal hydrophobin	X	X
ATCC64974_48710	Glycosyl hydrolase family 76	X	X	X	X
ATCC64974_49550	GDSL-like Lipase/Acylhydrolase	X		X
ATCC64974_50950	Thioredoxin	X	X	X
ATCC64974_51770	Peptidase family M20/M25/M40	X	X	X	X
ATCC64974_52740	Pectinesterase	X	X
ATCC64974_53270	Glycosyl hydrolase family 79 C-terminal beta domain	X	X	X
ATCC64974_54800	Carboxylesterase family	X	X	X	X
ATCC64974_57300	Domain of unknown function (DUF1793)	X	X	X	X
ATCC64974_59300	Putative integral membrane protein	X	X	X	X
ATCC64974_60000	Isochorismatase family	X	X
ATCC64974_63830	Pectate lyase	X	X	X	X
ATCC64974_64370	Glycosyl hydrolase family 3 N terminal domain	X	X	X
ATCC64974_64770	Serine carboxypeptidase	X	X	X	X
ATCC64974_650	Peptidase family M28	X	X	X
ATCC64974_66430	Carboxylesterase family	X			X
ATCC64974_6670	Platelet-activating factor acetylhydrolase, isoform II	X	X	X
ATCC64974_67640	Ser-Thr-rich glycosyl-phosphatidyl-inositol-anchored membrane family	X	X	X	X
ATCC64974_6800	Glycosyl hydrolases family 43	X	X	X
ATCC64974_75850	Protein of unknown function (DUF3237)	X	X	X
ATCC64974_78060	Cyclophilin type peptidyl-prolyl cis-trans isomerase/CLD	X
ATCC64974_8400	Glycosyl hydrolases family 18	X	X	X	X
ATCC64974_84110	Uncharacterized protein	X	X	X	X
ATCC64974_84710	Peptide N-acetyl-beta-D-glucosaminyl asparaginase amidase A	X	X	X	X
ATCC64974_86420	Glycosyl hydrolase family 76	X	X	X
ATCC64974_87130	Glycosyl hydrolase family 3 C-terminal domain	X	X
ATCC64974_87980	Tannase and feruloyl esterase	X	X	X	X
ATCC64974_90920	Niemann-Pick C1 N terminus	X	X	X
ATCC64974_91770	Glycosyl hydrolase family 3 C-terminal domain	X	X	X	X
ATCC64974_9530	Uncharacterized protein	X
ATCC64974_96490	Flavin containing amine oxidoreductase	X	X	X	X
ATCC64974_96640	Histidine phosphatase superfamily (branch 2)	X	X
ATCC64974_96820	Serine carboxypeptidase	X	X	X
ATCC64974_97810	Glycosyl hydrolase family 47	X	X	X
ATCC64974_105820	Putative Ig domain		X		X
ATCC64974_11230	GDSL-like Lipase/Acylhydrolase family		X	X
ATCC64974_29760	Cupin		X
ATCC64974_41140	Uncharacterized protein		X	X
ATCC64974_42440	Serine carboxypeptidase		X	X	X
ATCC64974_49560	Cellulase (glycosyl hydrolase family 5)		X	X
ATCC64974_49750	ABC-2 type transporter		X	X	X
ATCC64974_61040	Glycosyl hydrolase family 76		X	X	X
ATCC64974_61540	Alpha amylase, catalytic domain		X
ATCC64974_6350	FAD binding domain		X	X	X
ATCC64974_75490	Histidine phosphatase superfamily (branch 2)		X
ATCC64974_75940	Sulfatase		X
ATCC64974_78580	Histidine phosphatase superfamily (branch 2)		X
ATCC64974_83280	Cupin		X
ATCC64974_93900	Eukaryotic aspartyl protease		X	X
ATCC64974_26820	Glycosyl hydrolase family 26			X	X
ATCC64974_97830	Uncharacterized protein			X
ATCC64974_18060	Bacterial alpha-L-rhamnosidase 6 hairpin glycosidase domain				X
ATCC64974_2870	Peptidase A4 family				X
ATCC64974_41050	O-methyltransferase family protein				X
ATCC64974_50770	Pregnancy-associated plasma protein-A				X
ATCC64974_62800	Common central domain of tyrosinase				X
ATCC64974_74790	Arginase family				X
ATCC64974_9040	Carboxylesterase family				X
Proteins without signal sequence for secretion
ATCC64974_100320	NAD binding domain of 6-phosphogluconate dehydrogenase	X	X
ATCC64974_100780	Aldehyde dehydrogenase family	X	X		X
ATCC64974_101030	Centromere kinetochore component CENP-T histone fold	X	X	X	X
ATCC64974_101290	Transketolase, thiamine diphosphate binding domain	X	X	X	X
ATCC64974_101300	Spermine/spermidine synthase domain	X	X	X	X
ATCC64974_10150	Glutathione-dependent formaldehyde-activating enzyme	X	X	X	X
ATCC64974_102230	Hsp70 protein	X	X	X
ATCC64974_102250	La domain	X
ATCC64974_10240	Aconitate hydratase, mitochondrial	X		X	X
ATCC64974_103680	EF-1 guanine nucleotide exchange domain	X		X
ATCC64974_103730	Ribosomal protein L6e	X	X	X	X
ATCC64974_104600	ABC transporter	X
ATCC64974_104950	Aldo/keto reductase family	X
ATCC64974_106430	6,7-dimethyl-8-ribityllumazine synthase	X
ATCC64974_106840	14-3-3 protein	X	X	X	X
ATCC64974_106990	Ras family	X	X	X	X
ATCC64974_1070	Cytochrome P450	X	X	X
ATCC64974_10730	Prolyl oligopeptidase family	X	X	X	X
ATCC64974_107530	Neutral/alkaline non-lysosomal ceramidase, N-terminal	X	X	X
ATCC64974_107820	Ribosomal L27e protein family	X	X
ATCC64974_107900	Elongation factor Tu GTP binding domain	X	X	X	X
ATCC64974_107950	Glutaredoxin	X
ATCC64974_108070	RHO protein GDP dissociation inhibitor	X	X	X	X
ATCC64974_108310	Ribosomal protein L7Ae/L30e/S12e/Gadd45 family	X	X
ATCC64974_108400	Mitochondrial carrier protein	X	X	X	X
ATCC64974_109190	Ribosomal protein S3, C-terminal domain	X	X	X	X
ATCC64974_109490	Porphobilinogen deaminase, dipyromethane cofactor binding domain	X
ATCC64974_109950	Tubulin folding cofactor D C terminal	X
ATCC64974_110120	Ras family	X
ATCC64974_110170	RanBP1 domain	X
ATCC64974_110180	YEATS family	X	X	X	X
ATCC64974_11920	Alpha/beta hydrolase family	X
ATCC64974_12090	Isocitrate/isopropylmalate dehydrogenase	X	X	X
ATCC64974_12600	alpha/beta hydrolase fold	X	X	X
ATCC64974_13000	Metallopeptidase family M24	X	X	X	X
ATCC64974_14040	Membrane dipeptidase (Peptidase family M19)	X	X	X	X
ATCC64974_15280	Translationally controlled tumour protein	X	X	X
ATCC64974_15620	Glutathione S-transferase, C-terminal domain	X	X	X	X
ATCC64974_15880	Isocitrate lyase family	X	X	X	X
ATCC64974_16620	Metallo-beta-lactamase family protein	X
ATCC64974_16630	Aldehyde dehydrogenase family	X	X	X	X
ATCC64974_17770	Aldo/keto reductase family	X	X	X	X
ATCC64974_18170	Glyoxalase-like domain	X	X	X	X
ATCC64974_18490	Ras family	X	X	X	X
ATCC64974_1860	Amidohydrolase family	X	X	X	X
ATCC64974_18690	Uncharacterized protein	X	X	X	X
ATCC64974_19060	NADPH-dependent FMN reductase	X	X	X	X
ATCC64974_19800	DnaJ C terminal domain	X
ATCC64974_19820	Uroporphyrinogen decarboxylase (URO-D)	X	X	X	X
ATCC64974_19920	Calcineurin-like phosphoesterase	X	X	X	X
ATCC64974_19980	Proliferating cell nuclear antigen, N-terminal domain	X	X	X
ATCC64974_2020	FMN-dependent dehydrogenase	X	X	X	X
ATCC64974_20310	Alcohol dehydrogenase GroES-like domain	X	X	X	X
ATCC64974_20860	Elongation factor Tu GTP binding domain	X		X	X
ATCC64974_2090	Pyridoxamine 5'-phosphate oxidase	X	X	X	X
ATCC64974_21630	Peroxidase	X	X	X	X
ATCC64974_21700	Peptidase C1-like family	X	X	X
ATCC64974_23050	FAD binding domain	X	X
ATCC64974_25230	Eukaryotic aspartyl protease	X	X	X
ATCC64974_25760	Major Facilitator Superfamily protein	X	X	X	X
ATCC64974_2800	Profilin	X		X	X
ATCC64974_28060	Phytanoyl-CoA dioxygenase (PhyH)	X			X
ATCC64974_28140	Glutathione S-transferase, N-terminal domain	X
ATCC64974_28200	Gamma interferon inducible lysosomal thiol reductase (GILT)	X	X	X	X
ATCC64974_28230	Transcription initiation factor IIA, gamma subunit	X	X	X	X
ATCC64974_28370	Ras family	X
ATCC64974_28420	Eukaryotic protein of unknown function (DUF866)	X
ATCC64974_28450	Putative molybdopterin binding domain family protein	X
ATCC64974_28630	Enoyl-(Acyl carrier protein) reductase	X	X	X	X
ATCC64974_30760	NmrA-like family	X	X	X	X
ATCC64974_30880	short chain dehydrogenase	X
ATCC64974_31110	FAD binding domain	X	X	X
ATCC64974_31270	MmgE/PrpD family	X	X	X	X
ATCC64974_31340	NAC domain	X			X
ATCC64974_31900	ARD/ARD' family	X	X	X	X
ATCC64974_320	ATP-grasp domain	X
ATCC64974_32100	Elongation factor 1 gamma, conserved domain	X	X	X	X
ATCC64974_32430	D-isomer specific 2-hydroxyacid dehydrogenase, NAD binding domain	X	X	X	X
ATCC64974_32940	Calponin homology (CH) domain	X	X	X
ATCC64974_33020	Metallopeptidase family M24	X	X	X	X
ATCC64974_33040	Peptidase family M1 domain	X	X
ATCC64974_34190	Protein of unknown function (DUF1688)	X	X	X
ATCC64974_34720	Cyclophilin type peptidyl-prolyl cis-trans isomerase/CLD	X
ATCC64974_34790	Hexokinase	X	X	X	X
ATCC64974_34820	Redoxin	X	X	X	X
ATCC64974_34830	TAP-like protein	X	X	X	X
ATCC64974_3550	Rieske [2Fe-2S] domain	X	X	X	X
ATCC64974_37290	TCP-1/cpn60 chaperonin family	X	X	X	X
ATCC64974_38000	DNA/RNA non-specific endonuclease	X	X
ATCC64974_38580	Tubulin binding cofactor A	X		X
ATCC64974_38920	Cytochrome b5-like Heme/Steroid binding domain	X	X	X	X
ATCC64974_39310	RNA recognition motif. (a.k.a. RRM, RBD, or RNP domain)	X	X	X	X
ATCC64974_39520	Indoleamine 2,3-dioxygenase	X	X	X	X
ATCC64974_39650	STI1 domain	X
ATCC64974_39660	C2 domain	X
ATCC64974_40090	Ribosomal protein S5, N-terminal domain	X		X
ATCC64974_4080	Triosephosphate isomerase	X	X	X	X
ATCC64974_4140	Prp19/Pso4-like	X
ATCC64974_43110	EthD domain	X	X	X
ATCC64974_43430	Glutathione S-transferase, N-terminal domain	X	X
ATCC64974_4360	CS domain	X			X
ATCC64974_4390	Alpha/beta hydrolase of unknown function (DUF1100)	X	X	X	X
ATCC64974_44590	Peptidase family M3	X	X		X
ATCC64974_44650	Amidohydrolase	X	X	X	X
ATCC64974_44760	lactate/malate dehydrogenase, alpha/beta C-terminal domain	X	X	X	X
ATCC64974_45220	Cortical protein marker for cell polarity	X	X	X	X
ATCC64974_45250	RNA recognition motif. (a.k.a. RRM, RBD, or RNP domain)	X
ATCC64974_45670	Uncharacterized protein	X	X	X	X
ATCC64974_45780	Enoyl-(Acyl carrier protein) reductase	X	X	X	X
ATCC64974_45940	Staphylococcal nuclease homologue	X		X
ATCC64974_46440	Uncharacterized protein	X	X	X	X
ATCC64974_47320	Acetamidase/Formamidase family	X	X	X	X
ATCC64974_47530	Galactose oxidase, central domain	X	X	X	X
ATCC64974_48070	Pyridine nucleotide-disulphide oxidoreductase	X	X	X	X
ATCC64974_48550	Alkaline phosphatase	X	X	X	X
ATCC64974_49960	CS domain	X			X
ATCC64974_50580	Oxidoreductase family, NAD-binding Rossmann fold	X
ATCC64974_5160	Hydroxyacylglutathione hydrolase C-terminus	X
ATCC64974_51680	S4 domain	X	X	X
ATCC64974_52970	RNA recognition motif. (a.k.a. RRM, RBD, or RNP domain)	X			X
ATCC64974_530	Copper resistance protein Crd2	X
ATCC64974_53050	Glucose-6-phosphate dehydrogenase, C-terminal domain	X	X	X	X
ATCC64974_53140	Inorganic pyrophosphatase	X	X	X	X
ATCC64974_53220	Aminopeptidase I zinc metalloprotease (M18)	X	X	X	X
ATCC64974_53600	Dipeptidyl peptidase IV (DPP IV) N-terminal region	X	X	X	X
ATCC64974_54170	Arylsulfotransferase (ASST) family protein	X	X	X	X
ATCC64974_54270	ATP synthase alpha/beta family, nucleotide-binding domain	X
ATCC64974_54340	Polyprenyl synthetase	X	X	X	X
ATCC64974_55410	Ubiquitin-conjugating enzyme	X		X	X
ATCC64974_55600	NAD(P)-binding Rossmann-like domain	X	X	X	X
ATCC64974_55720	Allantoicase repeat	X	X	X
ATCC64974_56520	Phosphoglucomutase/phosphomannomutase, alpha/beta/alpha domain I	X	X	X
ATCC64974_56690	Fructose-bisphosphate aldolase class-II	X	X	X	X
ATCC64974_56730	Homoserine dehydrogenase	X
ATCC64974_57310	Stm1	X			X
ATCC64974_5770	Nitroreductase family	X		X	X
ATCC64974_57720	Ribosomal protein S11	X	X	X
ATCC64974_57890	Coatomer WD associated region	X	X
ATCC64974_57930	Mannitol dehydrogenase C-terminal domain	X	X	X	X
ATCC64974_57990	Elongation factor Tu GTP binding domain	X	X	X
ATCC64974_58550	tRNA synthetases class I (R)	X
ATCC64974_58780	Dienelactone hydrolase family	X			X
ATCC64974_61280	Triosephosphate isomerase	X	X	X
ATCC64974_61320	Acyl CoA binding protein	X			X
ATCC64974_61880	CoA binding domain	X	X	X	X
ATCC64974_63400	Fes/CIP4, and EFC/F-BAR homology domain	X	X
ATCC64974_63540	Alcohol dehydrogenase GroES-like domain	X	X	X	X
ATCC64974_63560	Myo-inositol-1-phosphate synthase	X	X	X	X
ATCC64974_63590	Cupin domain	X	X	X	X
ATCC64974_63770	Domain of unknown function (DUF4440)	X	X	X	X
ATCC64974_64420	RNA recognition motif. (a.k.a. RRM, RBD, or RNP domain)	X	X	X	X
ATCC64974_64560	NAD dependent epimerase/dehydratase family	X	X	X	X
ATCC64974_64920	Aminotransferase class-III	X	X	X
ATCC64974_6500	D-aminopeptidase, domain B	X	X	X	X
ATCC64974_65190	pfkB family carbohydrate kinase	X	X	X	X
ATCC64974_65340	Alcohol dehydrogenase GroES-like domain	X	X	X	X
ATCC64974_66080	Ribosomal S3Ae family	X	X
ATCC64974_66090	tRNA synthetases class II (A)	X
ATCC64974_66340	Serine carboxypeptidase	X	X	X	X
ATCC64974_66970	Prolyl oligopeptidase family	X	X	X	X
ATCC64974_67560	ATP synthase alpha/beta family, nucleotide-binding domain	X	X	X	X
ATCC64974_67790	Acetyl-CoA hydrolase/transferase N-terminal domain	X	X	X	X
ATCC64974_68760	Aminotransferase class I and II	X	X	X	X
ATCC64974_68910	Putative GTPase activating protein for Arf	X			X
ATCC64974_69010	Eukaryotic translation initiation factor 3 subunit G	X	X	X	X
ATCC64974_69120	RNA recognition motif. (a.k.a. RRM, RBD, or RNP domain)	X	X	X	X
ATCC64974_70820	Cytochrome P450	X			X
ATCC64974_70850	Glycosyl hydrolase family 65, N-terminal domain	X	X	X	X
ATCC64974_71270	Major Facilitator Superfamily protein	X	X	X	X
ATCC64974_71830	NmrA-like family	X
ATCC64974_72090	Complex I intermediate-associated protein 30 (CIA30)	X	X	X	X
ATCC64974_72150	Redoxin	X	X	X	X
ATCC64974_72160	DJ-1/PfpI family	X	X		X
ATCC64974_72940	Glyceraldehyde 3-phosphate dehydrogenase, C-terminal domain	X	X	X	X
ATCC64974_73220	Epoxide hydrolase N terminus	X	X	X
ATCC64974_73780	Uncharacterized protein	X
ATCC64974_73950	Single-strand binding protein family	X	X	X	X
ATCC64974_74090	Creatinase/Prolidase N-terminal domain	X	X	X	X
ATCC64974_74290	Haloacid dehalogenase-like hydrolase	X	X	X	X
ATCC64974_74310	Aldo/keto reductase family	X	X	X	X
ATCC64974_74350	PUL domain	X	X	X
ATCC64974_76270	Cytidine and deoxycytidylate deaminase zinc-binding region	X	X	X	X
ATCC64974_7630	Ras family	X	X	X	X
ATCC64974_76760	Cytochrome b5-like Heme/Steroid binding domain	X
ATCC64974_7730	Citrate synthase, C-terminal domain	X	X	X	X
ATCC64974_77310	YCII-related domain	X	X	X	X
ATCC64974_77390	Eukaryotic porin	X	X	X	X
ATCC64974_77790	Cobalamin-independent synthase, Catalytic domain	X	X	X	X
ATCC64974_77860	Ribosomal protein L36e	X	X
ATCC64974_7790	Hsp90 protein	X	X	X	X
ATCC64974_780	Endoribonuclease L-PSP	X	X	X	X
ATCC64974_78150	ribosomal L5P family C-terminus	X	X	X
ATCC64974_78640	Aldo/keto reductase family	X	X
ATCC64974_78780	Prolyl oligopeptidase family	X	X	X	X
ATCC64974_79190	Acyl-CoA dehydrogenase, C-terminal domain	X	X	X	X
ATCC64974_79200	Early transcription elongation factor of RNA pol II, NGN section	X			X
ATCC64974_79490	Aldose 1-epimerase	X	X	X
ATCC64974_79740	Peroxidase	X	X	X	X
ATCC64974_80540	Saccharopine dehydrogenase C-terminal domain	X
ATCC64974_80550	Activator of Hsp90 ATPase, N-terminal	X	X	X	X
ATCC64974_80700	Aminotransferase class I and II	X	X
ATCC64974_80800	AMP-binding enzyme	X	X	X	X
ATCC64974_81090	Vesicle transport v-SNARE protein N-terminus	X
ATCC64974_81790	EF hand	X
ATCC64974_83300	Serine hydrolase (FSH1)	X
ATCC64974_84140	Mannitol dehydrogenase C-terminal domain	X		X
ATCC64974_84160	HpcH/HpaI aldolase/citrate lyase family	X	X	X	X
ATCC64974_84190	TAP-like protein	X	X	X	X
ATCC64974_8440	Nucleoside diphosphate kinase	X	X	X	X
ATCC64974_84610	Thioredoxin	X	X
ATCC64974_85000	Pyridine nucleotide-disulphide oxidoreductase	X	X	X	X
ATCC64974_85070	Glycosyl hydrolase family 1	X	X	X	X
ATCC64974_85480	Synaptobrevin	X
ATCC64974_85810	Endonuclease/Exonuclease/phosphatase family	X	X	X	X
ATCC64974_86020	Cullin binding	X	X	X	X
ATCC64974_8620	Questin oxidase-like	X	X	X	X
ATCC64974_87390	Ribose 5-phosphate isomerase A (phosphoriboisomerase A)	X	X	X	X
ATCC64974_88550	6-phosphogluconate dehydrogenase, C-terminal domain	X	X	X	X
ATCC64974_89200	Glyoxalase/Bleomycin resistance protein/Dioxygenase superfamily	X	X	X	X
ATCC64974_90430	Cytochrome b5-like Heme/Steroid binding domain	X	X	X	X
ATCC64974_90700	alpha/beta hydrolase fold	X	X	X	X
ATCC64974_91160	Uncharacterized protein	X
ATCC64974_91790	Phosphorylase superfamily	X	X	X	X
ATCC64974_92650	SesB domain on fungal death-pathway protein	X	X		X
ATCC64974_92860	Cellulase (glycosyl hydrolase family 5)	X	X	X
ATCC64974_93080	Domain of unknown function (DUF4965)	X	X	X
ATCC64974_95040	ANTH domain	X
ATCC64974_95170	Ubiquitin-conjugating enzyme	X
ATCC64974_95460	Aldose 1-epimerase	X		X
ATCC64974_96670	Glycosyl hydrolases family 32 C terminal	X	X	X	X
ATCC64974_97390	FAD binding domain	X	X	X	X
ATCC64974_97750	RNA recognition motif. (a.k.a. RRM, RBD, or RNP domain)	X			X
ATCC64974_98120	HIT domain	X	X	X	X
ATCC64974_98170	Dienelactone hydrolase family	X	X	X	X
ATCC64974_98340	Aconitase family (aconitate hydratase)	X	X	X	X
ATCC64974_99410	Glutathione S-transferase, N-terminal domain	X	X	X	X
ATCC64974_99670	Ribosomal protein S13/S18	X	X
ATCC64974_106440	Proteasome subunit		X	X	X
ATCC64974_106530	Proteasome subunit		X		X
ATCC64974_1080	Serine carboxypeptidase S28		X		X
ATCC64974_108650	Transferrin receptor-like dimerisation domain		X
ATCC64974_108790	Ribosomal protein L13		X
ATCC64974_13060	Acyl-CoA dehydrogenase, C-terminal domain		X	X	X
ATCC64974_13420	Ribosomal protein L22p/L17e		X	X
ATCC64974_19030	Protein of unknown function (DUF3712)		X	X	X
ATCC64974_19830	60s Acidic ribosomal protein		X
ATCC64974_20210	Ribosomal proteins 50S-L18Ae/60S-L20/60S-L18A		X
ATCC64974_20800	Eukaryotic elongation factor 5A hypusine, DNA-binding OB fold		X
ATCC64974_24510	Proteasome subunit		X		X
ATCC64974_27160	Alkyl sulfatase dimerisation		X	X
ATCC64974_27290	Cyanate lyase C-terminal domain		X
ATCC64974_3090	Glycosyl hydrolase family 76		X
ATCC64974_31350	Ribosomal protein L14		X	X
ATCC64974_32340	Proteasome subunit		X	X	X
ATCC64974_32900	Ribosomal protein 60S L18 and 50S L18e		X	X
ATCC64974_3610	ATP synthase alpha/beta family, nucleotide-binding domain		X	X
ATCC64974_38730	Ribosomal protein L19e		X
ATCC64974_39060	Alcohol dehydrogenase GroES-like domain		X
ATCC64974_42450	Peroxidase, family 2		X
ATCC64974_45270	Ribosomal S13/S15 N-terminal domain		X
ATCC64974_50490	Histone chaperone domain CHZ		X	X	X
ATCC64974_52730	E1-E2 ATPase		X
ATCC64974_53390	DEAD/DEAH box helicase		X	X
ATCC64974_54030	Proteasome subunit		X		X
ATCC64974_54230	Peroxidase, family 2		X	X
ATCC64974_5470	Amidohydrolase		X		X
ATCC64974_55090	Ribosomal protein S2		X
ATCC64974_57040	Proteasome subunit		X
ATCC64974_57640	Transferrin receptor-like dimerisation domain		X	X	X
ATCC64974_57780	Ribosomal protein S9/S16		X
ATCC64974_57800	Uricase		X		X
ATCC64974_61660	Proteasome subunit		X
ATCC64974_65560	eIF-6 family		X
ATCC64974_67150	RING-H2 zinc finger domain		X	X	X
ATCC64974_67750	FAD binding domain		X	X	X
ATCC64974_69260	NAD(P)H-binding		X	X	X
ATCC64974_71000	Mitochondrial glycoprotein		X
ATCC64974_74120	SOR/SNZ family		X	X	X
ATCC64974_79340	Enoyl-(Acyl carrier protein) reductase		X		X
ATCC64974_79790	Aminotransferase class-III		X
ATCC64974_81000	Ribosomal protein S6e		X
ATCC64974_8990	Ribosomal protein L4/L1 family		X
ATCC64974_91820	Aldehyde dehydrogenase family		X	X	X
ATCC64974_92210	Proteasome subunit		X		X
ATCC64974_94260	Ribosomal family S4e		X	X
ATCC64974_94270	Semialdehyde dehydrogenase, dimerisation domain		X
ATCC64974_95810	Core histone H2A/H2B/H3/H4		X	X	X
ATCC64974_106000	Ribosomal protein L6			X
ATCC64974_18680	Fumarylacetoacetate (FAA) hydrolase family			X	X
ATCC64974_54140	RmlD substrate binding domain			X
ATCC64974_56560	Sugar (and other) transporter			X	X
ATCC64974_77090	Glutamate/Leucine/Phenylalanine/Valine dehydrogenase			X	X
ATCC64974_87440	ATP citrate lyase citrate-binding			X
ATCC64974_106560	Fumarylacetoacetate (FAA) hydrolase family				X
ATCC64974_11480	Metallopeptidase family M24				X
ATCC64974_13320	Iron/manganese superoxide dismutases, C-terminal domain				X
ATCC64974_15800	Gamma-glutamyltranspeptidase				X
ATCC64974_20230	HMG (high mobility group) box				X
ATCC64974_2170	Oxidoreductase NAD-binding domain				X
ATCC64974_47370	Cyclophilin type peptidyl-prolyl cis-trans isomerase/CLD				X
ATCC64974_49410	GPR1/FUN34/yaaH family				X
ATCC64974_6450	Metallopeptidase family M81				X
ATCC64974_67890	MIF4G domain				X
ATCC64974_92750	Phenazine biosynthesis-like protein				X
