# Supplementary material for: Heterogeneity in Spore Aggregation and Germination Results in Different Sized, Cooperative Microcolonies in an Aspergillus niger Culture
Source: mBio. 2023 Jan 11;14(1):e00870-22. doi: 10.1128/mbio.00870-22 (PMC9973262; doi:10.1128/mbio.00870-22)
Supplement: TABLE S7 [file mbio.00870-22-s0007.xlsx]

## Sheet: Sheet2
Supplemental Table 7. Proteins that are only highly expressed in cultures with large (B6-8,F6-16) or small micro-colonies (B10-B16).
Protein IDs	Intensity B061	Intensity B062	Intensity B063	Intensity B064	Intensity B081	Intensity B082	Intensity B083	Intensity B084	Intensity B101	Intensity B102	Intensity B103	Intensity B104	Intensity B121	Intensity B122	Intensity B123	Intensity B124	Intensity B141	Intensity B142	Intensity B143	Intensity B144	Intensity B161	Intensity B162	Intensity B163	Intensity B164	Intensity F061	Intensity F062	Intensity F063	Intensity F064	Intensity F081	Intensity F082	Intensity F083	Intensity F084	Intensity F101	Intensity F102	Intensity F103	Intensity F104	Intensity F121	Intensity F122	Intensity F123	Intensity F124	Intensity F141	Intensity F142	Intensity F143	Intensity F144	Intensity F161	Intensity F162	Intensity F163	Intensity F164
ATCC64974_14700	7371500	0	9602300	5852900	4653500	1063600	4804300	9954000	283090000	27363000	2731700000	2618200000	2433600000	4523300000	2962200000	3991800000	2104500000	4867900000	2740100000	2824000000	2146800000	2737200000	2133900000	1804400000	0	6807200	4509900	2205700	0	0	0	3314100	0	0	0	0	0	0	0	0	0	0	0	0	0	0	0	1769700
ATCC64974_21820	4196500	0	3682600	4308500	42140000	3787600	635140	3986900	312750000	36508000	2758700000	3478400000	2400600000	4817400000	3188400000	3587100000	2479800000	7250100000	2899900000	4072000000	4358300000	6311500000	5014600000	4144200000	0	0	0	0	0	0	0	0	0	0	5537800	11059000	2889500	0	0	0	0	0	9240700	1759100	8128900	2398500	8591500	11641000
ATCC64974_48070	3664200	927550	0	0	0	0	0	0	125610000	142470000	660170000	441540000	659690000	1132000000	823350000	1033400000	582670000	1354600000	631210000	557850000	365890000	709600000	679370000	327510000	0	0	0	0	0	0	0	0	0	0	0	0	0	0	0	0	0	0	0	0	0	0	0	0
ATCC64974_58540	845480000	739890000	395420000	779270000	3360600000	4796200000	2356700000	4476400000	247460000	313610000	244700000	299700000	134540000	159140000	170570000	97954000	130830000	413160000	101570000	28669000	9393100	3456200	3792500	0	3830100000	3200300000	4295400000	2717600000	2159900000	2377400000	10469000000	4827000000	4683900000	2384600000	4306800000	4671900000	6370900000	3389600000	3889900000	1099200000	1040900000	683630000	2990900000	1970500000	4968700000	1806700000	4879200000	1323900000
ATCC64974_96710	3306700	5068700	2412100	22295000	244030000	123920000	20095000	39676000	52575000	241680000	98829000	51382000	95722000	71922000	90127000	55549000	95231000	119350000	48280000	80403000	11890000	19507000	48498000	60459000	1532400000	1089900000	1779400000	640200000	923000000	3693400000	4510200000	1383100000	3472700000	2990200000	2764300000	2256900000	2965100000	4241100000	1462200000	470600000	640320000	740580000	996500000	1336200000	8365600000	2921600000	5271800000	3074100000
ATCC64974_67930	134720000	312760000	73526000	150720000	2810200000	1605500000	572340000	1328700000	589200000	1421600000	951760000	600350000	504330000	572970000	588990000	454710000	910850000	2746300000	773100000	747150000	486350000	697990000	926500000	582380000	961930000	1472800000	1952900000	1211200000	1268200000	1955500000	4936000000	1892400000	4277500000	5639400000	3169000000	3925700000	9951400000	6394200000	5426700000	2271800000	2559600000	1954500000	4344000000	1583800000	7911200000	4086000000	6565400000	2296200000
